# Supplementary material for: Dicyclo­hexyl­ammonium trimethyl­bis­(hydrogen phenyl­phospho­nato)stannate(IV)
Source: Acta Crystallogr Sect E Struct Rep Online. 2011 Nov 30;67(Pt 12):m1872–3. doi: 10.1107/S1600536811049567 (PMC3238759; doi:10.1107/S1600536811049567)
Supplement: Supplementary file 1 [file e-67-m1872-sup1.cif]

##############################################################################
#                                                                            #
# This CIF contains the data in a paper accepted for publication in          #
# Acta Crystallographica Section E. It conforms to the requirements of       #
# Notes for Authors for Acta Crystallographica Section E, and has been       #
# peer reviewed under the auspices of the IUCr Commission on Journals.       #
#                                                                            #
# Full details of the Crystallographic Information File format               #
# are given in the paper "The Crystallographic Information File (CIF):       #
# a New Standard Archive File for Crystallography" by S. R. Hall, F. H.      #
# Allen and I. D. Brown [Acta Cryst. (1991), A47, 655-685].                  #
#                                                                            #
# The current version of the core CIF dictionary is obtainable from          #
# ftp://ftp.iucr.org/pub/cif_core.dic.                                       #
#                                                                            #
# Software is freely available for graphical display of the structure(s)     #
# in this CIF. For information consult the CIF software page                 #
# http://www.iucr.org/resources/cif/software.                                #
#                                                                            #
# This file may be used for bona fide research purposes within the           #
# scientific community so long as proper attribution is given to the journal # 
# article from which it was obtained.                                        #
#                                                                            #
##############################################################################
data_I
_audit_creation_method     SHELXL-97
_chemical_name_systematic
;
Dicyclohexylammonium bis(hydrogen phenylphosphonato)trimethylstannate(IV)
;
_chemical_name_common     ?
_chemical_formula_moiety     'C12 H24 N +, C15 H21 O6 P2 Sn -'
_chemical_formula_sum     'C27 H45 N O6 P2 Sn'
_chemical_formula_iupac     '(C12 H24 N) [Sn (C H3)3 (C6 H6 O3 P)2]'
_chemical_formula_weight     660.27
_chemical_melting_point     ?
_symmetry_cell_setting     triclinic
_symmetry_space_group_name_H-M     'P -1'
_symmetry_space_group_name_hall     '-P 1'
loop_
    _symmetry_equiv_pos_as_xyz
    'x, y, z'
    '-x, -y, -z'
_cell_length_a     10.8718(5)
_cell_length_b     12.7103(7)
_cell_length_c     13.3218(7)
_cell_angle_alpha     100.625(3)
_cell_angle_beta     103.687(3)
_cell_angle_gamma     111.996(3)
_cell_volume     1580.41(14)
_cell_formula_units_Z     2
_cell_measurement_reflns_used     47204
_cell_measurement_theta_min     2.910
_cell_measurement_theta_max     27.485
_cell_measurement_temperature     150(2)
_exptl_crystal_description     plate
_exptl_crystal_colour     colourless
_exptl_crystal_size_max     0.45
_exptl_crystal_size_mid     0.30
_exptl_crystal_size_min     0.20
_exptl_crystal_density_diffrn     1.387
_exptl_crystal_density_meas     ?
_exptl_crystal_density_method     'not measured'
_exptl_crystal_F_000     684
_exptl_absorpt_coefficient_mu     0.947
_exptl_absorpt_correction_type     multi-scan
_exptl_absorpt_process_details
;
(SORTAV; Blessing, 1995)
;
_exptl_absorpt_correction_T_min     0.6752
_exptl_absorpt_correction_T_max     0.8332
_exptl_special_details     ?
_diffrn_ambient_temperature     150(2)
_diffrn_radiation_type     MoK\a
_diffrn_radiation_wavelength     0.71073
_diffrn_radiation_source     'fine-focus sealed tube'
_diffrn_radiation_monochromator     graphite
_diffrn_measurement_device_type     'Nonius KappaCCD'
_diffrn_measurement_method     '166 2.0 degree images with \w scans'
_diffrn_reflns_number     21070
_diffrn_reflns_av_R_equivalents     0.0682
_diffrn_reflns_av_sigmaI/netI     0.0562
_diffrn_reflns_theta_min     3.83
_diffrn_reflns_theta_max     27.54
_diffrn_reflns_theta_full     27.54
_diffrn_measured_fraction_theta_max     0.988
_diffrn_measured_fraction_theta_full     0.988
_diffrn_reflns_limit_h_min     -14
_diffrn_reflns_limit_h_max     14
_diffrn_reflns_limit_k_min     -16
_diffrn_reflns_limit_k_max     16
_diffrn_reflns_limit_l_min     -17
_diffrn_reflns_limit_l_max     16
_diffrn_standards_number     0
_diffrn_standards_decay_%     0
_refine_special_details
;
Refinement of <i>F</i>^2^ against ALL reflections. The weighted
<i>R</i>-factor <i>wR</i> and goodness of fit <i>S</i> are based on
<i>F</i>^2^, conventional <i>R</i>-factors <i>R</i> are based on <i>F</i>,
with <i>F</i> set to zero for negative <i>F</i>^2^. The threshold expression
of <i>F</i>^2^ > \s(<i>F</i>^2^) is used only for calculating
<i>R</i>-factors(gt) <i>etc</i>. and is not relevant to the choice of
reflections for refinement. <i>R</i>-factors based on <i>F</i>^2^ are
statistically about twice as large as those based on <i>F</i>, and <i>R</i>-
factors based on ALL data will be even larger.
;
_reflns_number_total     7212
_reflns_number_gt     6014
_reflns_threshold_expression     I>2sigma(I)
_refine_ls_structure_factor_coef     Fsqd
_refine_ls_matrix_type     full
_refine_ls_R_factor_all     0.0615
_refine_ls_R_factor_gt     0.0473
_refine_ls_wR_factor_gt     0.1146
_refine_ls_wR_factor_ref     0.1237
_refine_ls_goodness_of_fit_ref     1.091
_refine_ls_restrained_S_all     1.091
_refine_ls_number_reflns     7212
_refine_ls_number_parameters     353
_refine_ls_number_restraints     2
_refine_ls_hydrogen_treatment     mixed
_refine_ls_weighting_scheme     calc
_refine_ls_weighting_details
;
calc w=1/[\s^2^(Fo^2^)+(0.0655P)^2^+1.1841P] where P=(Fo^2^+2Fc^2^)/3
;
_atom_sites_solution_hydrogens     geom
_atom_sites_solution_primary     direct
_atom_sites_solution_secondary     difmap
_refine_ls_shift/su_max     0.000
_refine_ls_shift/su_mean     0.000
_refine_diff_density_max     1.856
_refine_diff_density_min     -1.797
_refine_ls_extinction_method     none
_refine_ls_extinction_coef     ?
loop_
    _atom_type_symbol
    _atom_type_description
    _atom_type_scat_dispersion_real
    _atom_type_scat_dispersion_imag
    _atom_type_scat_source
    'C' 'C' 0.0033 0.0016
                         'International Tables Vol C Tables 4.2.6.8 and 6.1.1.4'
    'H' 'H' 0.0000 0.0000
                         'International Tables Vol C Tables 4.2.6.8 and 6.1.1.4'
    'O' 'O' 0.0106 0.0060
                         'International Tables Vol C Tables 4.2.6.8 and 6.1.1.4'
    'P' 'P' 0.1023 0.0942
                         'International Tables Vol C Tables 4.2.6.8 and 6.1.1.4'
    'Sn' 'Sn' -0.6537 1.4246
                         'International Tables Vol C Tables 4.2.6.8 and 6.1.1.4'
    'N' 'N' 0.0061 0.0033
                         'International Tables Vol C Tables 4.2.6.8 and 6.1.1.4'
_computing_data_collection     '<i>COLLECT</i> (Nonius, 1998)'
_computing_cell_refinement
                  '<i>DENZO</i> and <i>SCALEPACK</i> (Otwinowski & Minor, 1997)'
_computing_data_reduction
                  '<i>DENZO</i> and <i>SCALEPACK</i> (Otwinowski & Minor, 1997)'
_computing_structure_solution     '<i>SIR97</i> (Altomare  <i>et al.</i>, 1999)'
_computing_structure_refinement     '<i>SHELXL97</i> (Sheldrick, 2008)'
_computing_molecular_graphics     '<i>ORTEP-3</i> (Farrugia, 1997)'
_computing_publication_material     '<i>WinGX</i> (Farrugia, 1999)'
loop_
    _atom_site_type_symbol
    _atom_site_label
    _atom_site_fract_x
    _atom_site_fract_y
    _atom_site_fract_z
    _atom_site_U_iso_or_equiv
    _atom_site_adp_type
    _atom_site_calc_flag
    _atom_site_refinement_flags
    _atom_site_occupancy
    _atom_site_symmetry_multiplicity
    _atom_site_disorder_assembly
    _atom_site_disorder_group
    Sn Sn 0.39323(2) 0.58948(2) 0.341865(19) 0.02776(9) Uani d . 1 1 . .
    P P1 0.74338(9) 0.72317(8) 0.37030(7) 0.02711(19) Uani d . 1 1 . .
    P P2 0.06261(9) 0.44906(8) 0.36638(8) 0.02827(19) Uani d . 1 1 . .
    O O1 0.6010(2) 0.7236(2) 0.3496(2) 0.0320(5) Uani d . 1 1 . .
    O O2 0.7419(3) 0.6228(2) 0.4238(2) 0.0353(6) Uani d D 1 1 . .
    H H2 0.807(5) 0.623(5) 0.462(4) 0.070(18) Uiso d D 1 1 . .
    O O3 0.8675(2) 0.8403(2) 0.4370(2) 0.0310(5) Uani d . 1 1 . .
    O O4 0.1834(3) 0.4514(2) 0.3290(2) 0.0360(6) Uani d . 1 1 . .
    O O5 0.0892(3) 0.5817(2) 0.4150(2) 0.0338(6) Uani d . 1 1 . .
    H H5A 0.039(7) 0.585(6) 0.463(5) 0.08(2) Uiso d . 1 1 . .
    O O6 0.0351(2) 0.3812(2) 0.4473(2) 0.0306(5) Uani d . 1 1 . .
    N N 0.9314(3) 1.0380(3) 0.3600(2) 0.0291(6) Uani d D 1 1 . .
    H H10A 0.906(5) 0.970(3) 0.376(4) 0.043(12) Uiso d D 1 1 . .
    H H10B 1.004(4) 1.092(4) 0.426(3) 0.029(10) Uiso d . 1 1 . .
    C C1 0.4197(4) 0.4478(4) 0.2508(3) 0.0357(8) Uani d . 1 1 . .
    H H1A 0.3304 0.3754 0.2223 0.053 Uiso calc R 1 1 . .
    H H1B 0.4921 0.4334 0.2977 0.053 Uiso calc R 1 1 . .
    H H1C 0.4488 0.4694 0.1904 0.053 Uiso calc R 1 1 . .
    C C2 0.4641(4) 0.6421(4) 0.5132(3) 0.0373(8) Uani d . 1 1 . .
    H H2A 0.5502 0.6326 0.5399 0.056 Uiso calc R 1 1 . .
    H H2B 0.3912 0.5924 0.5378 0.056 Uiso calc R 1 1 . .
    H H2C 0.4837 0.7257 0.5412 0.056 Uiso calc R 1 1 . .
    C C3 0.2929(4) 0.6733(4) 0.2497(3) 0.0396(9) Uani d . 1 1 . .
    H H3A 0.2375 0.6994 0.2876 0.059 Uiso calc R 1 1 . .
    H H3B 0.2307 0.6166 0.1782 0.059 Uiso calc R 1 1 . .
    H H3C 0.3646 0.7424 0.2409 0.059 Uiso calc R 1 1 . .
    C C4 0.7614(4) 0.6798(3) 0.2399(3) 0.0297(7) Uani d . 1 1 . .
    C C5 0.6643(4) 0.6721(4) 0.1461(3) 0.0433(10) Uani d . 1 1 . .
    H H5 0.5856 0.6861 0.1506 0.052 Uiso calc R 1 1 . .
    C C6 0.6811(6) 0.6443(6) 0.0462(4) 0.0610(14) Uani d . 1 1 . .
    H H6 0.6148 0.6405 -0.0170 0.073 Uiso calc R 1 1 . .
    C C7 0.7947(5) 0.6219(5) 0.0383(3) 0.0516(11) Uani d . 1 1 . .
    H H7 0.8058 0.6026 -0.0304 0.062 Uiso calc R 1 1 . .
    C C8 0.8919(5) 0.6278(4) 0.1304(4) 0.0430(9) Uani d . 1 1 . .
    H H8 0.9689 0.6115 0.1252 0.052 Uiso calc R 1 1 . .
    C C9 0.8754(4) 0.6579(3) 0.2309(3) 0.0355(8) Uani d . 1 1 . .
    H H9 0.9430 0.6635 0.2942 0.043 Uiso calc R 1 1 . .
    C C10 -0.0932(4) 0.3826(3) 0.2475(3) 0.0322(7) Uani d . 1 1 . .
    C C11 -0.0850(5) 0.3461(4) 0.1446(3) 0.0444(10) Uani d . 1 1 . .
    H H11 0.0032 0.3562 0.1372 0.053 Uiso calc R 1 1 . .
    C C12 -0.2058(6) 0.2946(5) 0.0527(4) 0.0562(12) Uani d . 1 1 . .
    H H12 -0.2001 0.2691 -0.0170 0.067 Uiso calc R 1 1 . .
    C C13 -0.3337(6) 0.2812(5) 0.0639(4) 0.0595(13) Uani d . 1 1 . .
    H H13 -0.4159 0.2462 0.0014 0.071 Uiso calc R 1 1 . .
    C C14 -0.3430(5) 0.3180(4) 0.1645(4) 0.0512(11) Uani d . 1 1 . .
    H H14 -0.4314 0.3085 0.1711 0.061 Uiso calc R 1 1 . .
    C C15 -0.2241(4) 0.3688(4) 0.2559(3) 0.0391(9) Uani d . 1 1 . .
    H H15 -0.2312 0.3946 0.3250 0.047 Uiso calc R 1 1 . .
    C C16 0.9824(4) 1.0236(3) 0.2651(3) 0.0314(7) Uani d . 1 1 . .
    H H16 0.9017 0.9615 0.2010 0.038 Uiso calc R 1 1 . .
    C C17 1.0365(5) 1.1398(4) 0.2371(3) 0.0406(9) Uani d . 1 1 . .
    H H17A 1.1137 1.2033 0.3008 0.049 Uiso calc R 1 1 . .
    H H17B 0.9597 1.1641 0.2179 0.049 Uiso calc R 1 1 . .
    C C18 1.0900(5) 1.1238(4) 0.1419(4) 0.0465(10) Uani d . 1 1 . .
    H H18A 1.1312 1.2012 0.1279 0.056 Uiso calc R 1 1 . .
    H H18B 1.0099 1.0674 0.0761 0.056 Uiso calc R 1 1 . .
    C C19 1.2011(5) 1.0767(4) 0.1639(4) 0.0470(10) Uani d . 1 1 . .
    H H19A 1.2276 1.0617 0.0984 0.056 Uiso calc R 1 1 . .
    H H19B 1.2864 1.1377 0.2237 0.056 Uiso calc R 1 1 . .
    C C20 1.1468(4) 0.9626(4) 0.1941(4) 0.0438(9) Uani d . 1 1 . .
    H H20A 1.2227 0.9371 0.2122 0.053 Uiso calc R 1 1 . .
    H H20B 1.0678 0.8990 0.1315 0.053 Uiso calc R 1 1 . .
    C C21 1.0967(4) 0.9810(4) 0.2915(3) 0.0376(8) Uani d . 1 1 . .
    H H21A 1.0590 0.9053 0.3089 0.045 Uiso calc R 1 1 . .
    H H21B 1.1770 1.0408 0.3557 0.045 Uiso calc R 1 1 . .
    C C22 0.8128(4) 1.0751(3) 0.3484(3) 0.0325(8) Uani d . 1 1 . .
    H H22 0.8446 1.1542 0.3349 0.039 Uiso calc R 1 1 . .
    C C23 0.7833(4) 1.0885(4) 0.4551(3) 0.0395(9) Uani d . 1 1 . .
    H H23A 0.7567 1.0119 0.4717 0.047 Uiso calc R 1 1 . .
    H H23B 0.8695 1.1491 0.5144 0.047 Uiso calc R 1 1 . .
    C C24 0.6648(4) 1.1259(4) 0.4481(4) 0.0472(10) Uani d . 1 1 . .
    H H24A 0.6941 1.2052 0.4367 0.057 Uiso calc R 1 1 . .
    H H24B 0.6447 1.1319 0.5171 0.057 Uiso calc R 1 1 . .
    C C25 0.5317(4) 1.0355(4) 0.3547(4) 0.0499(11) Uani d . 1 1 . .
    H H25A 0.4982 0.9577 0.3690 0.060 Uiso calc R 1 1 . .
    H H25B 0.4568 1.0626 0.3497 0.060 Uiso calc R 1 1 . .
    C C26 0.5605(4) 1.0211(4) 0.2482(4) 0.0493(11) Uani d . 1 1 . .
    H H26A 0.5843 1.0969 0.2302 0.059 Uiso calc R 1 1 . .
    H H26B 0.4745 0.9591 0.1897 0.059 Uiso calc R 1 1 . .
    C C27 0.6824(4) 0.9860(4) 0.2541(3) 0.0377(8) Uani d . 1 1 . .
    H H27A 0.6544 0.9057 0.2632 0.045 Uiso calc R 1 1 . .
    H H27B 0.7035 0.9833 0.1856 0.045 Uiso calc R 1 1 . .
loop_
    _atom_site_aniso_label
    _atom_site_aniso_U_11
    _atom_site_aniso_U_22
    _atom_site_aniso_U_33
    _atom_site_aniso_U_12
    _atom_site_aniso_U_13
    _atom_site_aniso_U_23
    Sn 0.02108(13) 0.03255(14) 0.03159(14) 0.01278(10) 0.00933(9) 0.01115(9)
    P1 0.0195(4) 0.0280(4) 0.0322(4) 0.0092(4) 0.0066(3) 0.0106(3)
    P2 0.0206(4) 0.0297(5) 0.0366(5) 0.0116(4) 0.0107(3) 0.0121(4)
    O1 0.0219(12) 0.0349(13) 0.0415(14) 0.0131(11) 0.0104(10) 0.0156(11)
    O2 0.0234(13) 0.0372(14) 0.0439(15) 0.0105(11) 0.0067(11) 0.0213(12)
    O3 0.0209(11) 0.0320(13) 0.0333(13) 0.0073(10) 0.0059(9) 0.0086(10)
    O4 0.0254(12) 0.0364(14) 0.0504(16) 0.0141(11) 0.0181(11) 0.0146(12)
    O5 0.0296(13) 0.0310(13) 0.0426(14) 0.0128(11) 0.0144(11) 0.0134(11)
    O6 0.0243(12) 0.0317(13) 0.0379(13) 0.0132(11) 0.0100(10) 0.0138(10)
    N 0.0240(14) 0.0287(16) 0.0314(15) 0.0098(13) 0.0065(12) 0.0097(12)
    C1 0.0299(18) 0.041(2) 0.039(2) 0.0182(17) 0.0129(15) 0.0108(16)
    C2 0.038(2) 0.045(2) 0.038(2) 0.0237(18) 0.0148(16) 0.0166(17)
    C3 0.0293(18) 0.045(2) 0.048(2) 0.0175(17) 0.0108(16) 0.0216(18)
    C4 0.0246(16) 0.0316(18) 0.0337(18) 0.0129(15) 0.0089(13) 0.0116(14)
    C5 0.034(2) 0.061(3) 0.037(2) 0.028(2) 0.0082(16) 0.0097(18)
    C6 0.054(3) 0.100(4) 0.036(2) 0.048(3) 0.008(2) 0.013(2)
    C7 0.057(3) 0.074(3) 0.034(2) 0.036(3) 0.0198(19) 0.014(2)
    C8 0.042(2) 0.049(2) 0.049(2) 0.029(2) 0.0184(18) 0.0150(19)
    C9 0.0273(18) 0.039(2) 0.041(2) 0.0154(16) 0.0094(15) 0.0140(16)
    C10 0.0314(18) 0.0330(19) 0.0383(19) 0.0183(16) 0.0124(15) 0.0146(15)
    C11 0.047(2) 0.054(3) 0.042(2) 0.029(2) 0.0163(18) 0.0181(19)
    C12 0.064(3) 0.067(3) 0.039(2) 0.037(3) 0.009(2) 0.014(2)
    C13 0.053(3) 0.059(3) 0.050(3) 0.030(3) -0.009(2) 0.005(2)
    C14 0.031(2) 0.051(3) 0.063(3) 0.021(2) 0.0031(19) 0.009(2)
    C15 0.0289(18) 0.042(2) 0.045(2) 0.0182(17) 0.0095(16) 0.0103(17)
    C16 0.0270(17) 0.0316(18) 0.0313(17) 0.0097(15) 0.0087(14) 0.0080(14)
    C17 0.047(2) 0.036(2) 0.044(2) 0.0195(19) 0.0187(18) 0.0167(17)
    C18 0.055(3) 0.046(2) 0.044(2) 0.021(2) 0.025(2) 0.0191(19)
    C19 0.039(2) 0.052(3) 0.049(2) 0.016(2) 0.0211(19) 0.015(2)
    C20 0.035(2) 0.046(2) 0.050(2) 0.0188(19) 0.0157(18) 0.0097(19)
    C21 0.0325(19) 0.038(2) 0.043(2) 0.0164(17) 0.0136(16) 0.0127(16)
    C22 0.0248(17) 0.0293(18) 0.042(2) 0.0122(15) 0.0079(14) 0.0116(15)
    C23 0.0301(19) 0.044(2) 0.042(2) 0.0158(17) 0.0132(16) 0.0075(17)
    C24 0.033(2) 0.047(2) 0.058(3) 0.0178(19) 0.0167(19) 0.006(2)
    C25 0.0269(19) 0.044(2) 0.071(3) 0.0136(18) 0.0155(19) 0.005(2)
    C26 0.029(2) 0.049(3) 0.058(3) 0.0165(19) 0.0013(18) 0.008(2)
    C27 0.0280(18) 0.041(2) 0.040(2) 0.0156(17) 0.0054(15) 0.0096(16)
_geom_special_details
;
All e.s.d.'s (except the e.s.d. in the dihedral angle between two l.s. planes)
are estimated using the full covariance matrix. The cell e.s.d.'s are taken
into account individually in the estimation of e.s.d.'s in distances, angles
and torsion angles; correlations between e.s.d.'s in cell parameters are only
used when they are defined by crystal symmetry. An approximate (isotropic)
treatment of cell e.s.d.'s is used for estimating e.s.d.'s involving l.s.
planes.
;
loop_
    _geom_bond_atom_site_label_1
    _geom_bond_atom_site_label_2
    _geom_bond_site_symmetry_2
    _geom_bond_distance
    _geom_bond_publ_flag
    Sn C1 . 2.132(4) yes
    Sn C2 . 2.114(4) yes
    Sn C3 . 2.134(4) yes
    Sn O1 . 2.227(2) yes
    Sn O4 . 2.241(3) yes
    P1 O3 . 1.506(3) ?
    P1 O1 . 1.509(2) ?
    P1 O2 . 1.569(3) ?
    P1 C4 . 1.803(4) ?
    P2 O4 . 1.503(3) ?
    P2 O6 . 1.516(3) ?
    P2 O5 . 1.578(3) ?
    P2 C10 . 1.805(4) ?
    O2 H2 . 0.76(4) ?
    O5 H5A . 0.94(7) ?
    N C16 . 1.503(5) ?
    N C22 . 1.515(5) ?
    N H10A . 0.887(19) ?
    N H10B . 0.95(4) ?
    C1 H1A . 0.9800 ?
    C1 H1B . 0.9800 ?
    C1 H1C . 0.9800 ?
    C2 H2A . 0.9800 ?
    C2 H2B . 0.9800 ?
    C2 H2C . 0.9800 ?
    C3 H3A . 0.9800 ?
    C3 H3B . 0.9800 ?
    C3 H3C . 0.9800 ?
    C4 C5 . 1.393(5) ?
    C4 C9 . 1.395(5) ?
    C5 C6 . 1.385(6) ?
    C5 H5 . 0.9500 ?
    C6 C7 . 1.390(7) ?
    C6 H6 . 0.9500 ?
    C7 C8 . 1.386(6) ?
    C7 H7 . 0.9500 ?
    C8 C9 . 1.395(6) ?
    C8 H8 . 0.9500 ?
    C9 H9 . 0.9500 ?
    C10 C11 . 1.399(5) ?
    C10 C15 . 1.401(5) ?
    C11 C12 . 1.398(6) ?
    C11 H11 . 0.9500 ?
    C12 C13 . 1.383(8) ?
    C12 H12 . 0.9500 ?
    C13 C14 . 1.376(7) ?
    C13 H13 . 0.9500 ?
    C14 C15 . 1.383(6) ?
    C14 H14 . 0.9500 ?
    C15 H15 . 0.9500 ?
    C16 C17 . 1.524(5) ?
    C16 C21 . 1.525(5) ?
    C16 H16 . 1.0000 ?
    C17 C18 . 1.527(6) ?
    C17 H17A . 0.9900 ?
    C17 H17B . 0.9900 ?
    C18 C19 . 1.529(6) ?
    C18 H18A . 0.9900 ?
    C18 H18B . 0.9900 ?
    C19 C20 . 1.517(6) ?
    C19 H19A . 0.9900 ?
    C19 H19B . 0.9900 ?
    C20 C21 . 1.534(6) ?
    C20 H20A . 0.9900 ?
    C20 H20B . 0.9900 ?
    C21 H21A . 0.9900 ?
    C21 H21B . 0.9900 ?
    C22 C27 . 1.517(5) ?
    C22 C23 . 1.522(5) ?
    C22 H22 . 1.0000 ?
    C23 C24 . 1.521(5) ?
    C23 H23A . 0.9900 ?
    C23 H23B . 0.9900 ?
    C24 C25 . 1.528(6) ?
    C24 H24A . 0.9900 ?
    C24 H24B . 0.9900 ?
    C25 C26 . 1.517(7) ?
    C25 H25A . 0.9900 ?
    C25 H25B . 0.9900 ?
    C26 C27 . 1.539(6) ?
    C26 H26A . 0.9900 ?
    C26 H26B . 0.9900 ?
    C27 H27A . 0.9900 ?
    C27 H27B . 0.9900 ?
loop_
    _geom_angle_atom_site_label_1
    _geom_angle_atom_site_label_2
    _geom_angle_atom_site_label_3
    _geom_angle_site_symmetry_1
    _geom_angle_site_symmetry_3
    _geom_angle
    _geom_angle_publ_flag
    C2 Sn C1 . . 121.15(15) ?
    C2 Sn C3 . . 122.89(16) ?
    C1 Sn C3 . . 115.97(16) ?
    C2 Sn O1 . . 88.92(13) ?
    C1 Sn O1 . . 91.77(12) ?
    C3 Sn O1 . . 89.14(13) ?
    C2 Sn O4 . . 92.68(13) ?
    C1 Sn O4 . . 86.78(13) ?
    C3 Sn O4 . . 90.59(13) ?
    O1 Sn O4 . . 178.24(9) ?
    O3 P1 O1 . . 115.48(15) ?
    O3 P1 O2 . . 110.97(15) ?
    O1 P1 O2 . . 107.81(15) ?
    O3 P1 C4 . . 108.23(15) ?
    O1 P1 C4 . . 107.03(15) ?
    O2 P1 C4 . . 106.94(16) ?
    O4 P2 O6 . . 115.57(15) ?
    O4 P2 O5 . . 108.23(15) ?
    O6 P2 O5 . . 110.03(15) ?
    O4 P2 C10 . . 107.22(17) ?
    O6 P2 C10 . . 108.73(16) ?
    O5 P2 C10 . . 106.67(16) ?
    P1 O1 Sn . . 132.28(15) ?
    P1 O2 H2 . . 125(5) ?
    P2 O4 Sn . . 136.69(16) ?
    P2 O5 H5A . . 110(4) ?
    C16 N C22 . . 117.5(3) ?
    C16 N H10A . . 107(3) ?
    C22 N H10A . . 109(3) ?
    C16 N H10B . . 114(2) ?
    C22 N H10B . . 106(2) ?
    H10A N H10B . . 102(4) ?
    Sn C1 H1A . . 109.5 ?
    Sn C1 H1B . . 109.5 ?
    H1A C1 H1B . . 109.5 ?
    Sn C1 H1C . . 109.5 ?
    H1A C1 H1C . . 109.5 ?
    H1B C1 H1C . . 109.5 ?
    Sn C2 H2A . . 109.5 ?
    Sn C2 H2B . . 109.5 ?
    H2A C2 H2B . . 109.5 ?
    Sn C2 H2C . . 109.5 ?
    H2A C2 H2C . . 109.5 ?
    H2B C2 H2C . . 109.5 ?
    Sn C3 H3A . . 109.5 ?
    Sn C3 H3B . . 109.5 ?
    H3A C3 H3B . . 109.5 ?
    Sn C3 H3C . . 109.5 ?
    H3A C3 H3C . . 109.5 ?
    H3B C3 H3C . . 109.5 ?
    C5 C4 C9 . . 118.5(3) ?
    C5 C4 P1 . . 120.5(3) ?
    C9 C4 P1 . . 121.0(3) ?
    C6 C5 C4 . . 120.8(4) ?
    C6 C5 H5 . . 119.6 ?
    C4 C5 H5 . . 119.6 ?
    C5 C6 C7 . . 120.1(4) ?
    C5 C6 H6 . . 119.9 ?
    C7 C6 H6 . . 119.9 ?
    C8 C7 C6 . . 120.1(4) ?
    C8 C7 H7 . . 120.0 ?
    C6 C7 H7 . . 120.0 ?
    C7 C8 C9 . . 119.4(4) ?
    C7 C8 H8 . . 120.3 ?
    C9 C8 H8 . . 120.3 ?
    C8 C9 C4 . . 121.1(4) ?
    C8 C9 H9 . . 119.4 ?
    C4 C9 H9 . . 119.4 ?
    C11 C10 C15 . . 118.6(4) ?
    C11 C10 P2 . . 120.5(3) ?
    C15 C10 P2 . . 120.9(3) ?
    C12 C11 C10 . . 120.3(4) ?
    C12 C11 H11 . . 119.8 ?
    C10 C11 H11 . . 119.8 ?
    C13 C12 C11 . . 119.6(5) ?
    C13 C12 H12 . . 120.2 ?
    C11 C12 H12 . . 120.2 ?
    C14 C13 C12 . . 120.7(4) ?
    C14 C13 H13 . . 119.7 ?
    C12 C13 H13 . . 119.7 ?
    C13 C14 C15 . . 120.1(4) ?
    C13 C14 H14 . . 119.9 ?
    C15 C14 H14 . . 119.9 ?
    C14 C15 C10 . . 120.6(4) ?
    C14 C15 H15 . . 119.7 ?
    C10 C15 H15 . . 119.7 ?
    N C16 C17 . . 110.9(3) ?
    N C16 C21 . . 109.1(3) ?
    C17 C16 C21 . . 111.2(3) ?
    N C16 H16 . . 108.5 ?
    C17 C16 H16 . . 108.5 ?
    C21 C16 H16 . . 108.5 ?
    C16 C17 C18 . . 110.1(3) ?
    C16 C17 H17A . . 109.6 ?
    C18 C17 H17A . . 109.6 ?
    C16 C17 H17B . . 109.6 ?
    C18 C17 H17B . . 109.6 ?
    H17A C17 H17B . . 108.2 ?
    C17 C18 C19 . . 111.8(4) ?
    C17 C18 H18A . . 109.3 ?
    C19 C18 H18A . . 109.3 ?
    C17 C18 H18B . . 109.3 ?
    C19 C18 H18B . . 109.3 ?
    H18A C18 H18B . . 107.9 ?
    C20 C19 C18 . . 111.4(4) ?
    C20 C19 H19A . . 109.3 ?
    C18 C19 H19A . . 109.3 ?
    C20 C19 H19B . . 109.3 ?
    C18 C19 H19B . . 109.3 ?
    H19A C19 H19B . . 108.0 ?
    C19 C20 C21 . . 110.7(3) ?
    C19 C20 H20A . . 109.5 ?
    C21 C20 H20A . . 109.5 ?
    C19 C20 H20B . . 109.5 ?
    C21 C20 H20B . . 109.5 ?
    H20A C20 H20B . . 108.1 ?
    C16 C21 C20 . . 109.7(3) ?
    C16 C21 H21A . . 109.7 ?
    C20 C21 H21A . . 109.7 ?
    C16 C21 H21B . . 109.7 ?
    C20 C21 H21B . . 109.7 ?
    H21A C21 H21B . . 108.2 ?
    N C22 C27 . . 111.3(3) ?
    N C22 C23 . . 108.1(3) ?
    C27 C22 C23 . . 111.6(3) ?
    N C22 H22 . . 108.6 ?
    C27 C22 H22 . . 108.6 ?
    C23 C22 H22 . . 108.6 ?
    C24 C23 C22 . . 110.4(3) ?
    C24 C23 H23A . . 109.6 ?
    C22 C23 H23A . . 109.6 ?
    C24 C23 H23B . . 109.6 ?
    C22 C23 H23B . . 109.6 ?
    H23A C23 H23B . . 108.1 ?
    C23 C24 C25 . . 110.5(4) ?
    C23 C24 H24A . . 109.5 ?
    C25 C24 H24A . . 109.5 ?
    C23 C24 H24B . . 109.5 ?
    C25 C24 H24B . . 109.5 ?
    H24A C24 H24B . . 108.1 ?
    C26 C25 C24 . . 110.8(4) ?
    C26 C25 H25A . . 109.5 ?
    C24 C25 H25A . . 109.5 ?
    C26 C25 H25B . . 109.5 ?
    C24 C25 H25B . . 109.5 ?
    H25A C25 H25B . . 108.1 ?
    C25 C26 C27 . . 111.4(4) ?
    C25 C26 H26A . . 109.3 ?
    C27 C26 H26A . . 109.3 ?
    C25 C26 H26B . . 109.3 ?
    C27 C26 H26B . . 109.3 ?
    H26A C26 H26B . . 108.0 ?
    C22 C27 C26 . . 110.4(3) ?
    C22 C27 H27A . . 109.6 ?
    C26 C27 H27A . . 109.6 ?
    C22 C27 H27B . . 109.6 ?
    C26 C27 H27B . . 109.6 ?
    H27A C27 H27B . . 108.1 ?
loop_
    _geom_hbond_atom_site_label_D
    _geom_hbond_atom_site_label_H
    _geom_hbond_atom_site_label_A
    _geom_hbond_site_symmetry_A
    _geom_hbond_distance_DH
    _geom_hbond_distance_HA
    _geom_hbond_distance_DA
    _geom_hbond_angle_DHA
    O2 H2 O6 2_666 0.76(4) 1.88(4) 2.642(4) 178(7)
    O5 H5A O6 2_566 0.94(7) 1.67(7) 2.596(4) 169(6)
    N H10A O3 . 0.887(19) 1.92(2) 2.798(4) 169(4)
    N H10B O3 2_776 0.95(4) 1.83(4) 2.759(4) 165(4)
data_global
_journal_date_recd_electronic     2011-10-28
_journal_date_accepted     2011-11-20
_journal_name_full     'Acta Crystallographica, Section E'
_journal_year     2011
_journal_volume     67
_journal_issue     12
_journal_page_first     m1872
_journal_page_last     m1873
_journal_paper_category     QM
_journal_paper_doi     10.1107/S1600536811049567
_journal_coeditor_code     VN2021
_publ_contact_author_name     'Libasse Diop'
_publ_contact_author_address
;
Laboratoire de Chimie Min\'erale et Analytique, D\'epartement de Chimie,
Facult\'e des Sciences et Techniques,
Universit\'e Cheikh Anta Diop, Dakar, Senegal
;
_publ_contact_author_email     'dlibasse@gmail.com'
_publ_contact_author_fax     ?
_publ_contact_author_phone     ?
_publ_section_title
;
Dicyclohexylammonium trimethylbis(hydrogen phenylphosphonato)stannate(IV)
;
loop_
    _publ_author_name
    _publ_author_address
    'Diop, Tidiane'
;
Laboratoire de Chimie Min\'erale et Analytique, D\'epartement de Chimie,
Facult\'e des Sciences et Techniques
Universit\'e Cheikh Anta Diop, Dakar, Senegal
;
    'Diop, Libasse'
;
Laboratoire de Chimie Min\'erale et Analytique, D\'epartement de Chimie,
Facult\'e des Sciences et Techniques
Universit\'e Cheikh Anta Diop, Dakar, Senegal
;
    'Diop, Cheikh A. K.'
;
Laboratoire de Chimie Min\'erale et Analytique, D\'epartement de Chimie,
Facult\'e des Sciences et Techniques
Universit\'e Cheikh Anta Diop, Dakar, Senegal
;
    'Molloy, Kieran C.'
;
Department of Chemistry, University of Bath, Claverton Down, Bath BA2 7AY,
England
;
    'Kociok-K\"ohn, Gabriele'
;
Department of Chemistry, University of Bath, Claverton Down, Bath BA2 7AY,
England
;
