# Supplementary material for: Dicyclo­hexyl­ammonium trimethyl­bis­(hydrogen phenyl­phospho­nato)stannate(IV)
Source: Acta Crystallogr Sect E Struct Rep Online. 2011 Nov 30;67(Pt 12):m1872–3. doi: 10.1107/S1600536811049567 (PMC3238759; doi:10.1107/S1600536811049567)
Supplement: Supplementary file 2 [file e-67-m1872-Isup2.hkl]

#
# h,k,l, Fc-squared, Fo-squared, sigma(Fo-squared) and status flag
#
data_I
_shelx_title ' h09kcm10'
_shelx_refln_list_code          4
_shelx_F_calc_maximum      188.74
_exptl_crystal_F_000       684.00
_reflns_d_resolution_high  0.7686
 
loop_
 _symmetry_equiv_pos_as_xyz
 'x, y, z'
 '-x, -y, -z'
 
_cell_length_a    10.8718
_cell_length_b    12.7103
_cell_length_c    13.3218
_cell_angle_alpha 100.625
_cell_angle_beta  103.687
_cell_angle_gamma 111.996
 
_shelx_F_squared_multiplier     1.000
 
loop_
 _refln_index_h
 _refln_index_k
 _refln_index_l
 _refln_F_squared_calc
 _refln_F_squared_meas
 _refln_F_squared_sigma
 _refln_observed_status
   2   0   0       69.39      101.34      8.54 o
   3   0   0     1061.21     1172.64     28.81 o
   4   0   0     3714.86     4518.77     97.72 o
   5   0   0     2050.23     2322.73     55.33 o
   6   0   0     4728.99     5374.56    131.19 o
   7   0   0      441.33      468.14     25.43 o
   8   0   0      217.93      226.40     18.74 o
   9   0   0      952.68      936.69     50.48 o
  10   0   0      360.61      321.16     12.03 o
  11   0   0      176.44      162.75     28.02 o
  12   0   0       11.15       35.17     21.39 o
 -12   1   0      143.51      114.29     70.56 o
 -11   1   0       68.84       70.74     12.56 o
 -10   1   0      110.58      163.53     19.19 o
  -9   1   0     4308.77     4932.66    108.49 o
  -8   1   0      177.55      215.35     12.61 o
  -7   1   0      338.63      406.35     33.12 o
  -6   1   0     1362.41     1730.02     50.20 o
  -5   1   0      563.40      646.00     28.83 o
  -4   1   0     5407.21     5947.77    120.67 o
  -3   1   0     7986.01     8678.79    171.80 o
  -2   1   0     4323.39     1495.46    510.07 o
   2   1   0     4408.66     4736.42    400.36 o
   3   1   0        0.91       51.59     37.21 o
   4   1   0      784.83      918.54     55.75 o
   5   1   0     5229.59     5655.99    221.83 o
   6   1   0     5594.14     5862.24    216.66 o
   7   1   0       69.23       84.71     15.59 o
   8   1   0      366.62      339.02     22.09 o
   9   1   0      353.19      304.61     21.65 o
  10   1   0      668.55      585.10     35.37 o
  11   1   0      753.86      689.44     65.79 o
 -12   2   0      757.17      801.42     36.11 o
 -11   2   0      961.80     1043.14     32.63 o
 -10   2   0       26.51       39.51     12.79 o
  -9   2   0     1326.99     1633.96     56.57 o
  -8   2   0       18.58      -16.80     19.03 o
  -7   2   0     5264.41     6240.07    157.31 o
  -6   2   0       87.24       85.61      8.73 o
  -5   2   0        0.89        5.10      6.21 o
  -4   2   0     3173.35     3310.45     90.03 o
  -3   2   0     4142.67     4567.84    101.43 o
  -2   2   0      408.18      373.04     84.67 o
   1   2   0      399.26      398.41     10.98 o
   2   2   0    16072.45    14152.87    610.76 o
   3   2   0     6119.68     7150.17    481.52 o
   4   2   0       30.18       14.23      9.40 o
   5   2   0     2386.38     2547.54    234.45 o
   6   2   0      771.28      806.45     44.97 o
   7   2   0      985.80      943.67     29.90 o
   8   2   0     1254.60     1267.66     52.24 o
   9   2   0       10.43        3.19     18.04 o
  10   2   0      613.26      501.60     70.65 o
  11   2   0      774.93      691.97     35.33 o
 -13   3   0      440.59      419.26     51.22 o
 -12   3   0      799.57      914.85     86.40 o
 -11   3   0      577.18      668.46     34.46 o
 -10   3   0      536.43      628.82     30.08 o
  -9   3   0      208.78      229.98     17.19 o
  -8   3   0      305.88      323.77     14.53 o
  -7   3   0     6989.81     8408.46    166.31 o
  -6   3   0     2144.36     2565.22     63.04 o
  -5   3   0       10.54       23.03      6.29 o
  -4   3   0     4664.85     5324.99    125.59 o
  -3   3   0     2767.22     2972.30     80.88 o
  -2   3   0     2908.72     3124.68     87.03 o
  -1   3   0     6434.07     5460.77    315.67 o
   0   3   0    23146.53    20088.69   1043.25 o
   1   3   0      695.96      646.49     28.10 o
   2   3   0    10001.50     9436.51    423.44 o
   3   3   0     4555.83     5217.99    273.60 o
   4   3   0      473.45      515.63     23.89 o
   5   3   0       70.54       87.62     13.01 o
   6   3   0      127.35      148.78     17.16 o
   7   3   0     3150.54     3286.04    176.86 o
   8   3   0      944.08      889.69     82.91 o
   9   3   0       39.60       47.23     32.50 o
  10   3   0       94.67       55.16     17.62 o
  11   3   0      371.65      291.23     52.11 o
 -13   4   0      283.46      264.94     24.18 o
 -12   4   0       10.64       20.48     21.42 o
 -11   4   0     1355.26     1518.69     93.43 o
 -10   4   0      982.81     1135.76     57.87 o
  -9   4   0      138.42      155.52     13.20 o
  -8   4   0       85.03       90.19     20.27 o
  -7   4   0     4293.56     5053.78    104.43 o
  -6   4   0     1875.93     1979.18     61.41 o
  -5   4   0     2506.63     2476.30     77.56 o
  -4   4   0      795.28      822.65     27.34 o
  -3   4   0       16.43       29.16      8.99 o
  -2   4   0     9760.05     8941.76    217.43 o
  -1   4   0        7.11       43.09      6.04 o
   0   4   0     8663.88     7680.78    188.81 o
   1   4   0      275.00      283.13     26.28 o
   2   4   0     4893.95     5187.92    342.34 o
   3   4   0      628.32      542.59     20.98 o
   4   4   0     2595.28     2867.04    115.38 o
   5   4   0       82.88       90.44     28.98 o
   6   4   0       24.20        9.22     15.23 o
   7   4   0     2977.01     3080.48     93.84 o
   8   4   0      869.61      765.13     37.05 o
   9   4   0       23.98        6.08     21.84 o
  10   4   0      160.97      150.42     40.48 o
 -13   5   0      285.16      319.23     43.67 o
 -12   5   0       50.23      125.28     21.00 o
 -11   5   0     1161.32     1405.20     52.08 o
 -10   5   0      575.75      662.66     31.23 o
  -9   5   0     2157.15     2532.01     79.28 o
  -8   5   0      217.12      230.98     13.10 o
  -7   5   0      551.34      584.77     18.77 o
  -6   5   0     1554.27     1598.82     47.22 o
  -5   5   0     3317.71     3019.84     83.41 o
  -4   5   0     3896.65     3968.03    443.23 o
  -3   5   0      324.86      383.82     21.41 o
  -2   5   0     3403.70     2924.56     80.62 o
  -1   5   0     1245.36     1034.63     25.74 o
   0   5   0     4157.33     3586.24     74.73 o
   1   5   0       41.35       28.82      9.23 o
   2   5   0     2249.05     2392.61     56.71 o
   3   5   0     1621.92     1527.43     40.09 o
   4   5   0     2655.75     2722.11    138.53 o
   5   5   0      118.81      145.53     49.24 o
   6   5   0      499.01      489.63     28.76 o
   7   5   0       25.22       35.89     10.88 o
   8   5   0      261.59      229.77     15.42 o
   9   5   0      146.67      134.02     16.00 o
 -13   6   0      362.11      403.14     32.82 o
 -12   6   0      233.28      254.93     26.05 o
 -11   6   0      228.48      244.54     18.19 o
 -10   6   0      160.67      181.51     14.14 o
  -9   6   0     3737.38     4220.26     97.78 o
  -8   6   0     1329.89     1348.61     34.96 o
  -7   6   0     1715.58     1840.56     58.51 o
  -6   6   0     1791.57     1610.76    111.23 o
  -5   6   0    16911.52    18454.77   1232.23 o
  -4   6   0     3020.28     2994.84    212.54 o
  -3   6   0     4659.43     4836.33    129.97 o
  -2   6   0      393.59      413.41     12.96 o
  -1   6   0      231.18      175.65     10.37 o
   0   6   0     2790.40     2541.72     65.23 o
   1   6   0     4109.36     4309.12    119.30 o
   2   6   0        3.31       -3.25     11.63 o
   3   6   0      340.01      315.56     20.03 o
   4   6   0      432.75      434.80     42.03 o
   5   6   0      518.00      525.50     68.92 o
   6   6   0     1473.61     1445.39     38.15 o
   7   6   0       11.70       15.52     30.35 o
   8   6   0       20.78       38.18     22.80 o
   9   6   0      560.04      464.22     58.38 o
 -13   7   0      309.39      346.20     30.81 o
 -12   7   0      405.48      380.38     22.82 o
 -11   7   0        0.67      -11.92     11.92 o
 -10   7   0       31.40       13.55     19.16 o
  -9   7   0     3650.52     3999.70    135.51 o
  -8   7   0     1155.73     1156.84     30.41 o
  -7   7   0      832.44      858.36     23.96 o
  -6   7   0       14.71      103.95     28.83 o
  -5   7   0       54.28       54.44     15.63 o
  -4   7   0     4315.39     4289.14    135.53 o
  -3   7   0     6328.09     6281.98    200.38 o
  -2   7   0      279.98      218.98     10.25 o
  -1   7   0        6.24       12.20      7.55 o
   0   7   0     3962.56     3954.51     86.66 o
   1   7   0     2133.61     2213.02     54.43 o
   2   7   0     1154.36     1205.01     33.25 o
   3   7   0       27.91       36.78     10.57 o
   4   7   0      172.11      137.22     11.71 o
   5   7   0      755.51      753.85     34.71 o
   6   7   0     1662.79     1790.85     69.78 o
   7   7   0      288.85      259.22     33.25 o
   8   7   0        9.86      -12.98     35.13 o
 -13   8   0      241.57      245.88     23.18 o
 -12   8   0      772.20      695.27     52.26 o
 -11   8   0      321.70      323.13     21.00 o
 -10   8   0      100.97       84.09     13.77 o
  -9   8   0     1901.30     1825.32     59.63 o
  -8   8   0       16.27       10.79      8.62 o
  -7   8   0     1294.44     1218.51     47.14 o
  -6   8   0     1390.92     1345.90     73.46 o
  -5   8   0        1.44        9.59      6.99 o
  -4   8   0     1095.45     1037.48     36.17 o
  -3   8   0     4684.57     4546.69    206.83 o
  -2   8   0      950.03      890.92     24.10 o
  -1   8   0      439.42      423.08     15.01 o
   0   8   0       58.54       70.90     20.55 o
   1   8   0      696.24      684.40     22.28 o
   2   8   0      666.77      696.54     30.16 o
   3   8   0     2919.37     3128.31     78.26 o
   4   8   0        6.37       -6.82     13.54 o
   5   8   0      251.64      220.62     25.72 o
   6   8   0      459.19      486.66     34.73 o
   7   8   0       36.68       25.51     28.34 o
 -13   9   0      162.26      148.45     25.02 o
 -12   9   0      346.98      350.12     24.69 o
 -11   9   0      823.44      797.03     36.36 o
 -10   9   0      335.34      317.98     17.40 o
  -9   9   0        8.75       21.94      8.89 o
  -8   9   0        5.19       26.70     11.25 o
  -7   9   0     2522.03     2486.85     71.48 o
  -6   9   0     3156.73     3145.97    168.49 o
  -5   9   0     1516.35     1530.91     46.78 o
  -4   9   0       67.91      143.14     42.39 o
  -3   9   0     1526.68     1576.54    104.14 o
  -2   9   0      393.95      450.06     20.36 o
  -1   9   0     2409.44     2466.18     57.16 o
   0   9   0      344.49      308.26     19.92 o
   1   9   0      295.47      299.07     14.94 o
   2   9   0     1125.29     1226.27     47.61 o
   3   9   0      488.58      529.80     21.90 o
   4   9   0       24.82       14.83     21.72 o
   5   9   0       19.41       44.17     23.80 o
   6   9   0       59.95       30.94     28.38 o
 -13  10   0       16.08       21.79     40.17 o
 -12  10   0       31.16       28.56     29.60 o
 -11  10   0      323.40      275.06     15.58 o
 -10  10   0     1878.00     1717.28     49.13 o
  -9  10   0      353.87      392.67     36.24 o
  -8  10   0        0.14       -0.96      5.88 o
  -7  10   0     1367.50     1362.96    107.24 o
  -6  10   0      811.48      772.60     34.28 o
  -5  10   0      794.97      843.12     23.33 o
  -4  10   0      265.00      281.76     20.10 o
  -3  10   0       36.45       80.68     42.89 o
  -2  10   0      216.86      285.49     38.97 o
  -1  10   0     4010.61     4329.71     99.97 o
   0  10   0       87.95      106.35     15.39 o
   1  10   0        6.30       -4.32     15.58 o
   2  10   0      503.83      534.13     23.64 o
   3  10   0      709.16      745.22     27.48 o
   4  10   0      169.39      150.10     24.30 o
   5  10   0      496.97      536.23     52.39 o
 -13  11   0      143.91       82.90     52.51 o
 -12  11   0       74.99       61.45     24.60 o
 -11  11   0      262.02      296.81    109.05 o
 -10  11   0     1178.86     1087.19     65.85 o
  -9  11   0      403.16      398.47     40.50 o
  -8  11   0      208.28      257.21     25.27 o
  -7  11   0      129.54      220.65     96.65 o
  -6  11   0       89.84      117.14     26.42 o
  -5  11   0      415.48      396.97     26.47 o
  -4  11   0     1675.09     1615.10     42.75 o
  -3  11   0      683.34      707.61     27.29 o
  -2  11   0      539.41      597.30     36.53 o
  -1  11   0      672.98      752.88     34.86 o
   0  11   0       70.17       52.13     12.86 o
   1  11   0      464.82      488.28     22.78 o
   2  11   0       23.53       12.48     15.01 o
   3  11   0       16.14      -13.00     15.14 o
   4  11   0      486.90      491.66     38.77 o
 -12  12   0      352.68      338.18     49.51 o
 -11  12   0       66.87       86.24     32.27 o
 -10  12   0      294.98      328.03     39.98 o
  -9  12   0      552.46      505.91     31.39 o
  -8  12   0     1367.82     1358.09     53.42 o
  -7  12   0      176.92      187.57     24.29 o
  -6  12   0       24.22       49.78     16.03 o
  -5  12   0      497.05      618.94     70.02 o
  -4  12   0     1030.23     1042.08     31.90 o
  -3  12   0      196.91      242.47     15.98 o
  -2  12   0      245.56      250.08     21.53 o
  -1  12   0       76.18       81.63     15.38 o
   0  12   0       29.20       42.30     13.46 o
   1  12   0     1052.00     1133.95     38.29 o
   2  12   0       96.14      115.04     19.70 o
   3  12   0        0.50      -19.27     19.27 o
 -12  13   0       58.38       -4.89     40.62 o
 -11  13   0      131.14      191.74     55.33 o
 -10  13   0       57.71      149.93     28.49 o
  -9  13   0      427.80      430.56     41.22 o
  -8  13   0     1761.46     1722.35     61.96 o
  -7  13   0      405.38      394.75     16.13 o
  -6  13   0       54.46       88.84     16.15 o
  -5  13   0      210.99      348.38     86.08 o
  -4  13   0      220.24      243.62     15.73 o
  -3  13   0     1209.15     1312.76     38.98 o
  -2  13   0       76.54       84.41     14.57 o
  -1  13   0       18.67       -4.77     21.03 o
   0  13   0       90.79       66.72     19.18 o
   1  13   0      782.91      837.63     44.26 o
   2  13   0      132.99      137.25     22.27 o
 -11  14   0      203.04      176.51     46.89 o
 -10  14   0       82.65       73.25     70.56 o
  -9  14   0       95.64      291.17     32.44 o
  -8  14   0      495.35      671.82     67.86 o
  -7  14   0      121.85      139.24     15.06 o
  -6  14   0      307.92      331.24     17.76 o
  -5  14   0        8.09       21.79     13.13 o
  -4  14   0        3.09        5.90     17.27 o
  -3  14   0      571.53      604.97     25.81 o
  -2  14   0      382.25      367.76     32.73 o
  -1  14   0       94.39       64.74     17.90 o
   0  14   0        0.71        3.30     19.84 o
   1  14   0      130.98      137.66     47.03 o
 -10  15   0      310.67      242.05     37.51 o
  -9  15   0        3.50       45.92     30.01 o
  -8  15   0        0.94       57.03     35.51 o
  -7  15   0      104.77      119.37     14.44 o
  -6  15   0      701.19      799.03     33.82 o
  -5  15   0       34.10       48.81     16.97 o
  -4  15   0        5.28       22.05     16.58 o
  -3  15   0      169.58      193.53     22.98 o
  -2  15   0        6.48      -25.28     25.28 o
  -1  15   0      282.25      303.75     44.87 o
  -8  16   0       75.19      184.36     68.56 o
  -7  16   0       96.31      132.71     31.23 o
  -6  16   0      450.02      441.56     36.34 o
  -5  16   0       24.81      117.34     50.55 o
  -4  16   0      154.67      149.10     24.19 o
   3 -16   1        3.16      -27.14     46.75 o
   4 -16   1      549.71      580.25     62.36 o
   5 -16   1        5.27       16.85     24.34 o
   6 -16   1       32.54       67.91     27.71 o
   7 -16   1       79.07       61.08     28.70 o
   8 -16   1       78.39      101.19     39.49 o
   1 -15   1      130.76      130.85     21.35 o
   2 -15   1        1.67       -1.26     17.79 o
   3 -15   1       46.81       53.31     15.91 o
   4 -15   1      465.26      541.49     36.68 o
   5 -15   1      177.09      167.69     23.56 o
   6 -15   1      593.01      766.69     42.42 o
   7 -15   1       37.56       75.49     26.92 o
   8 -15   1       73.39       86.54     25.51 o
   9 -15   1      472.89      402.44     76.54 o
  10 -15   1      391.95      370.66     40.37 o
  -1 -14   1        5.74        5.36     46.73 o
   0 -14   1      535.96      626.75     31.72 o
   1 -14   1      100.87      139.59     19.54 o
   2 -14   1      186.66      236.07     15.16 o
   3 -14   1      163.69      219.58     20.06 o
   4 -14   1      343.16      308.87     35.90 o
   5 -14   1      578.96      656.23     24.90 o
   6 -14   1      868.65      962.72     84.03 o
   7 -14   1        0.46       46.71     30.31 o
   8 -14   1        2.14       99.06     23.83 o
   9 -14   1      431.56      459.18     38.54 o
  10 -14   1      271.27      247.23     31.37 o
  11 -14   1      261.75      236.54     58.98 o
  -2 -13   1       56.72       42.66     29.73 o
  -1 -13   1      295.73      284.78     26.48 o
   0 -13   1      295.48      319.88     22.66 o
   1 -13   1      106.68      176.20     22.46 o
   2 -13   1      494.16      556.58     30.59 o
   3 -13   1      112.84      301.62     52.09 o
   4 -13   1       52.76       74.34     28.24 o
   5 -13   1      183.22      226.62     14.49 o
   6 -13   1      589.67      588.62     30.91 o
   7 -13   1      403.96      441.70     26.42 o
   8 -13   1      506.19      683.80     84.19 o
   9 -13   1       28.20       71.18     22.83 o
  10 -13   1      302.59      270.00     30.83 o
  11 -13   1      805.05      668.92     46.77 o
  12 -13   1      123.65       36.95     42.91 o
  -4 -12   1        5.92       46.70     44.73 o
  -3 -12   1      187.13      206.43     22.15 o
  -2 -12   1      263.68      282.03     36.64 o
  -1 -12   1      454.92      573.49     50.72 o
   0 -12   1        2.43       14.90     16.59 o
   1 -12   1      362.81      411.13     65.57 o
   2 -12   1     1725.58     1894.53     47.55 o
   3 -12   1       85.70      127.57     12.34 o
   4 -12   1      620.14      800.54     66.17 o
   5 -12   1       21.83       49.83     28.79 o
   6 -12   1      621.36      671.10     31.54 o
   7 -12   1     1587.95     1587.50     82.57 o
   8 -12   1     1212.52     1231.00     81.39 o
   9 -12   1        3.43      -30.10     35.68 o
  10 -12   1        5.56      -28.94     31.55 o
  11 -12   1      361.63      301.72     44.60 o
  12 -12   1      409.05      283.22     53.93 o
  -5 -11   1      146.62       67.09     41.53 o
  -4 -11   1      130.34      106.30     26.81 o
  -3 -11   1       46.49       26.40     18.93 o
  -2 -11   1      923.02     1027.80     35.77 o
  -1 -11   1      901.75      998.34     72.20 o
   0 -11   1       25.04       12.18     15.28 o
   1 -11   1        4.61       76.12     35.92 o
   2 -11   1       60.04      141.02     27.06 o
   3 -11   1     1097.72     1201.86     31.23 o
   4 -11   1     1908.59     2101.62     56.50 o
   5 -11   1       10.31       36.50     12.70 o
   6 -11   1       33.32      -11.94     29.12 o
   7 -11   1     1412.54     1362.32     76.05 o
   8 -11   1     1214.65     1153.55     66.83 o
   9 -11   1       15.67       -9.60     26.94 o
  10 -11   1      323.16      320.48     78.82 o
  11 -11   1      261.57      257.58     33.18 o
  12 -11   1      650.08      498.13     40.99 o
  -6 -10   1       58.44       50.60     38.28 o
  -5 -10   1      935.39     1000.98     52.46 o
  -4 -10   1      102.98      108.55     23.10 o
  -3 -10   1        3.33        6.70     13.29 o
  -2 -10   1       17.41       26.44     15.91 o
  -1 -10   1       99.42      134.02     30.41 o
   0 -10   1      445.14      493.34     62.77 o
   1 -10   1     1591.77     2133.48    197.47 o
   2 -10   1      170.79      187.32     11.03 o
   3 -10   1      547.74      567.86     15.59 o
   4 -10   1     3602.90     3675.15    100.37 o
   5 -10   1      191.51      194.44     42.13 o
   6 -10   1      160.36      173.40     30.10 o
   7 -10   1      160.21      129.94     29.92 o
   8 -10   1      259.10      300.70     34.26 o
   9 -10   1      634.31      563.58     32.30 o
  10 -10   1     1641.73     1595.33    152.35 o
  11 -10   1       78.82       86.13     76.74 o
  12 -10   1      175.03      169.44     27.06 o
  13 -10   1      250.84       94.70     42.15 o
  -7  -9   1       47.54      -28.52     39.79 o
  -6  -9   1      169.08      145.37     35.97 o
  -5  -9   1     1190.28     1242.20     55.25 o
  -4  -9   1      152.36      135.23     12.67 o
  -3  -9   1      725.50      823.00     44.03 o
  -2  -9   1      454.09      507.16     43.14 o
  -1  -9   1        1.14       -5.37     12.23 o
   0  -9   1     3366.08     3783.88    142.11 o
   1  -9   1     3593.07     3835.58     85.55 o
   2  -9   1       68.95       62.01      8.03 o
   3  -9   1      242.19      263.34     28.96 o
   4  -9   1      424.14      428.41     38.06 o
   5  -9   1      333.26      338.93     25.34 o
   6  -9   1     4285.08     4527.20    173.76 o
   7  -9   1     1492.50     1428.38     59.42 o
   8  -9   1      222.00      194.78     38.09 o
   9  -9   1      678.70      682.06     24.20 o
  10  -9   1     1453.62     1404.84     48.56 o
  11  -9   1       85.99       92.44     12.98 o
  12  -9   1       32.47       23.76     16.11 o
  13  -9   1      196.13      155.55     32.97 o
  -8  -8   1      470.67      488.88     52.75 o
  -7  -8   1       68.25       44.80     35.01 o
  -6  -8   1        0.04      -40.97     40.97 o
  -5  -8   1      668.56      741.20     36.19 o
  -4  -8   1      223.74      204.41     25.47 o
  -3  -8   1     2548.58     2868.56     96.38 o
  -2  -8   1      899.48      937.14     27.52 o
  -1  -8   1      275.81      290.37     17.96 o
   0  -8   1     2562.69     2561.60     58.94 o
   1  -8   1     3421.78     3352.97     73.79 o
   2  -8   1       10.67       -2.73      5.36 o
   3  -8   1     1679.19     1711.27     54.08 o
   4  -8   1      485.41      503.67     18.40 o
   5  -8   1     1210.01     1155.27     58.10 o
   6  -8   1     3464.45     3405.00     95.89 o
   7  -8   1     1285.16     1268.26     48.37 o
   8  -8   1      138.25      149.49     20.25 o
   9  -8   1        2.75       25.53      8.74 o
  10  -8   1     1423.42     1476.56     40.67 o
  11  -8   1      573.54      600.46     37.26 o
  12  -8   1      870.88      807.06     36.46 o
  13  -8   1        9.66       33.64     23.15 o
  -8  -7   1        6.96       48.64     33.57 o
  -7  -7   1      449.01      365.35     39.24 o
  -6  -7   1      696.80      774.22     38.40 o
  -5  -7   1       38.17       14.32     16.56 o
  -4  -7   1       39.97       41.71      8.08 o
  -3  -7   1     4312.40     4681.79    102.11 o
  -2  -7   1      156.14      173.59     11.50 o
  -1  -7   1      299.47      308.48     36.23 o
   0  -7   1        0.21       26.69     21.69 o
   1  -7   1     4643.69     4472.51    136.58 o
   2  -7   1      796.06      662.97     22.93 o
   3  -7   1     6752.56     6151.68    523.15 o
   4  -7   1      888.10      867.41    105.39 o
   5  -7   1     3658.92     3893.84    179.02 o
   6  -7   1     2770.54     2546.77    100.57 o
   7  -7   1     1310.73     1254.77     30.98 o
   8  -7   1      463.21      437.88     17.05 o
   9  -7   1      315.96      278.41     13.64 o
  10  -7   1      356.68      362.11     26.42 o
  11  -7   1      534.98      556.30     24.90 o
  12  -7   1      667.99      652.90     32.78 o
  13  -7   1        6.51       23.14     27.99 o
  -9  -6   1        0.07       12.48     26.48 o
  -8  -6   1        5.25        8.86     18.52 o
  -7  -6   1      385.97      432.84     38.70 o
  -6  -6   1     2227.97     2379.19     85.64 o
  -5  -6   1      351.00      315.05     23.61 o
  -4  -6   1      466.26      421.43     32.50 o
  -3  -6   1     1708.08     1733.55     44.18 o
  -2  -6   1      958.97     1023.64     38.24 o
  -1  -6   1     7770.25     7396.71    235.79 o
   0  -6   1     1515.60     1435.42     33.00 o
   1  -6   1     2913.78     2800.73    119.66 o
   2  -6   1     2386.50     2246.66     84.41 o
   3  -6   1    11788.78    10366.26   1058.35 o
   4  -6   1      296.43      293.50     14.76 o
   5  -6   1      562.08      763.27     23.59 o
   6  -6   1       76.05       65.11      6.86 o
   7  -6   1     1789.78     1838.39     44.35 o
   8  -6   1     1198.52     1225.40     31.26 o
   9  -6   1      813.39      765.90     25.41 o
  10  -6   1        3.43       12.81     23.50 o
  11  -6   1      391.65      391.77     27.68 o
  12  -6   1      776.17      867.30     45.96 o
  13  -6   1      349.26      257.17     37.90 o
 -10  -5   1      570.50      461.03     81.84 o
  -9  -5   1      186.92      157.55     46.25 o
  -8  -5   1       59.06       54.62     11.46 o
  -7  -5   1      666.30      659.55     24.56 o
  -6  -5   1     1989.00     1943.74     47.71 o
  -5  -5   1      721.14      709.13     20.19 o
  -4  -5   1      679.94      693.67     26.11 o
  -3  -5   1       55.16       50.58      6.16 o
  -2  -5   1     5592.76     6102.01    296.75 o
  -1  -5   1     6152.93     5565.98    143.96 o
   0  -5   1     2465.82     2269.85    102.43 o
   1  -5   1      610.16      660.84     21.53 o
   2  -5   1     2198.87     1949.66     53.29 o
   3  -5   1     7102.78     6463.56    389.82 o
   4  -5   1     5571.38     5589.79    416.72 o
   5  -5   1       85.45       58.18      6.19 o
   6  -5   1       30.85       24.55      6.67 o
   7  -5   1     1695.35     2007.19     47.12 o
   8  -5   1     3308.77     3739.93     85.10 o
   9  -5   1      723.76      796.10     26.56 o
  10  -5   1      137.42      141.92     14.52 o
  11  -5   1       61.13       77.74     29.62 o
  12  -5   1      401.61      363.23     31.14 o
  13  -5   1     1045.96     1024.19     71.40 o
 -10  -4   1      671.99      588.21     60.57 o
  -9  -4   1      179.03      183.76     37.57 o
  -8  -4   1       74.51       83.58     22.31 o
  -7  -4   1      161.24      150.93     12.95 o
  -6  -4   1      180.24      184.59     11.09 o
  -5  -4   1     1368.91     1557.96     52.61 o
  -4  -4   1     2560.34     2486.17     78.46 o
  -3  -4   1       56.24       45.54      5.00 o
  -2  -4   1     2233.11     2357.51     68.37 o
  -1  -4   1     4194.71     4137.43    107.85 o
   0  -4   1     1254.66     1205.13     84.63 o
   1  -4   1     5327.85     4268.34    271.47 o
   2  -4   1      107.98      121.67      6.01 o
   3  -4   1     1430.85     1324.45    106.02 o
   4  -4   1     2712.98     2667.37     71.85 o
   5  -4   1    11071.88    12004.37    460.52 o
   6  -4   1      112.62      136.60      9.36 o
   7  -4   1      524.99      596.89     18.32 o
   8  -4   1     2196.43     2461.47     59.33 o
   9  -4   1      391.40      437.98     32.70 o
  10  -4   1      863.97      947.96     55.04 o
  11  -4   1       34.43       39.25     17.13 o
  12  -4   1      507.83      619.02     32.01 o
  13  -4   1      175.51      156.08     17.98 o
 -11  -3   1        1.37      -19.07     19.07 o
 -10  -3   1      362.54      342.89     33.63 o
  -9  -3   1      702.61      680.35     27.40 o
  -8  -3   1      764.85      709.23     29.78 o
  -7  -3   1      172.56      197.33     55.91 o
  -6  -3   1        2.35        6.28     15.71 o
  -5  -3   1     2448.19     2900.16     89.33 o
  -4  -3   1     2272.56     2559.74    155.02 o
  -3  -3   1     4493.46     4678.64    294.72 o
  -2  -3   1       21.22       25.61      7.45 o
  -1  -3   1     3566.47     3562.23     93.97 o
   0  -3   1     1542.01     1501.40     57.47 o
   2  -3   1     6651.18     6633.14    441.24 o
   3  -3   1      698.03      672.15     16.34 o
   4  -3   1      889.73      817.80     45.67 o
   5  -3   1      215.26      198.02     15.21 o
   6  -3   1     4513.67     5162.04    260.63 o
   7  -3   1     2668.30     3004.07    134.87 o
   8  -3   1     3441.98     4169.53    179.53 o
   9  -3   1      574.44      707.67     29.85 o
  10  -3   1      971.89     1068.59     59.92 o
  11  -3   1      139.62      151.59     30.33 o
  12  -3   1        0.46       -2.94     17.29 o
 -11  -2   1      111.92       65.52     20.74 o
 -10  -2   1        8.60       31.86     30.02 o
  -9  -2   1      389.23      351.32     19.10 o
  -8  -2   1     3907.18     4282.31    260.36 o
  -7  -2   1     1052.74     1138.42    114.77 o
  -6  -2   1       20.78       11.77     11.93 o
  -5  -2   1       18.94       25.57     11.36 o
  -4  -2   1     2627.77     3136.58    113.73 o
  -3  -2   1     8806.40     9995.50    384.19 o
  -2  -2   1     5753.00     5586.01    374.73 o
  -1  -2   1      168.99      218.53     40.75 o
   2  -2   1      453.19      439.89     18.12 o
   3  -2   1     5030.85     5343.14    206.82 o
   4  -2   1     1574.25     1831.81     92.35 o
   5  -2   1     5196.83     5829.86    105.26 o
   6  -2   1     2803.79     3324.26    121.62 o
   7  -2   1    10227.31    12277.26    301.36 o
   8  -2   1      369.88      427.72     50.75 o
   9  -2   1      141.09      188.40     13.71 o
  10  -2   1      696.00      744.56     26.42 o
  11  -2   1      453.40      413.61     26.11 o
  12  -2   1      469.85      433.66     23.73 o
 -12  -1   1      545.03      464.92     30.32 o
 -11  -1   1      495.93      490.68     51.02 o
 -10  -1   1      216.99      197.28     24.31 o
  -9  -1   1      354.02      345.66     82.60 o
  -8  -1   1     2426.39     2889.55    174.91 o
  -7  -1   1       97.92       88.26     24.07 o
  -6  -1   1     2322.32     2664.31     89.49 o
  -5  -1   1      537.97      717.03     25.62 o
  -4  -1   1     1872.04     2111.36     59.27 o
  -3  -1   1    10029.11    10459.04    273.73 o
  -2  -1   1    33797.82    36903.68   1200.92 o
   2  -1   1     1946.55     2268.82     62.36 o
   3  -1   1    12325.26    11971.34    492.93 o
   4  -1   1      509.63      535.58     17.74 o
   5  -1   1        1.58       -1.39      7.84 o
   6  -1   1     1929.05     2067.82    110.92 o
   7  -1   1      849.71      897.32     22.11 o
   8  -1   1        4.23        5.73     12.15 o
   9  -1   1     1754.81     1866.45     84.65 o
  10  -1   1      353.53      316.20     16.66 o
  11  -1   1      889.75      831.39     41.53 o
  12  -1   1      749.25      646.14     43.24 o
 -12   0   1      470.20      436.54     39.98 o
 -11   0   1      822.84      843.60     34.50 o
 -10   0   1      586.53      612.75     56.13 o
  -9   0   1      133.47      134.43     12.67 o
  -8   0   1      511.61      593.39     35.49 o
  -7   0   1      500.06      543.36     23.77 o
  -6   0   1     9611.00    11696.79    289.08 o
  -5   0   1     1754.32     2177.85     62.90 o
  -4   0   1      244.44      280.14     16.85 o
  -3   0   1     5830.35     6540.40    169.80 o
  -2   0   1     4775.37     2648.16    523.04 o
   2   0   1       99.46      158.27     11.82 o
   3   0   1     7916.69     8420.60    194.17 o
   4   0   1     1125.21     1150.13     60.81 o
   5   0   1      164.30      160.50      7.77 o
   6   0   1        3.77       16.45     10.54 o
   7   0   1      520.50      500.07     19.35 o
   8   0   1     3174.24     3353.98     92.20 o
   9   0   1     3047.66     3191.36    168.86 o
  10   0   1      299.75      284.91     13.72 o
  11   0   1      252.27      244.66     72.22 o
  12   0   1      410.67      394.73     48.33 o
 -12   1   1      176.41      208.97     26.18 o
 -11   1   1      122.44      106.50      8.47 o
 -10   1   1     1078.42     1292.30     36.21 o
  -9   1   1     2681.06     3221.82     91.62 o
  -8   1   1       13.52       10.93     23.68 o
  -7   1   1      720.51      886.06     29.31 o
  -6   1   1    10774.17    12779.90    309.45 o
  -5   1   1      468.45      588.38     16.85 o
  -4   1   1      971.20     1006.72     25.87 o
  -3   1   1       28.14       57.50      5.86 o
  -2   1   1     4211.59     1204.63    650.64 o
   1   1   1      754.57      599.39     42.27 o
   2   1   1     2718.80     2576.99     89.32 o
   3   1   1     6004.25     6203.10    493.27 o
   4   1   1     1982.82     2043.53    177.32 o
   5   1   1     3975.62     3993.77    186.08 o
   6   1   1     1019.17      943.74     43.81 o
   7   1   1       63.26       34.99      7.09 o
   8   1   1     4752.44     4733.57    198.53 o
   9   1   1     1946.61     1990.78    129.57 o
  10   1   1        9.37       -9.37     56.69 o
  11   1   1       91.59       92.96     55.57 o
 -13   2   1      186.78      184.87     28.15 o
 -12   2   1      102.52      110.34     10.73 o
 -11   2   1      162.35      180.49     14.31 o
 -10   2   1     2104.29     2590.31     81.86 o
  -9   2   1     1542.96     2030.60     63.44 o
  -8   2   1      153.22      152.16     15.83 o
  -7   2   1       52.03       52.39     10.83 o
  -6   2   1     5184.80     6152.98    123.35 o
  -5   2   1      640.37      720.75     19.24 o
  -4   2   1     5078.72     5316.52    135.77 o
  -3   2   1     4551.05     4893.07    124.80 o
  -2   2   1      777.26      831.67     41.34 o
  -1   2   1    15104.73     3738.30   1869.48 o
   1   2   1      981.76     1020.95     69.19 o
   2   2   1     1889.17     1723.29     34.60 o
   3   2   1      516.90      549.79     30.19 o
   4   2   1     1399.56     1360.72    124.09 o
   5   2   1     5067.19     5051.73    381.76 o
   6   2   1       16.75       19.93      5.82 o
   7   2   1      278.08      301.13     48.31 o
   8   2   1      122.04      137.35     39.12 o
   9   2   1      455.01      421.83     28.36 o
  10   2   1      377.85      351.07     30.44 o
  11   2   1      495.57      440.17     53.02 o
 -13   3   1      667.65      647.22     43.99 o
 -12   3   1      469.52      529.40     28.67 o
 -11   3   1      128.46      157.82     18.48 o
 -10   3   1      474.33      621.29     40.83 o
  -9   3   1      471.27      587.61     23.15 o
  -8   3   1     1835.68     2111.22     48.05 o
  -7   3   1     1992.19     2184.14     50.36 o
  -6   3   1     1058.43     1331.64     68.55 o
  -5   3   1      873.42     1216.61     39.32 o
  -4   3   1    29009.07    30685.13    718.59 o
  -3   3   1     1817.76     1893.92    157.20 o
  -2   3   1     7154.69     7069.38    595.10 o
  -1   3   1      754.25      719.01     34.85 o
   0   3   1       76.55       66.34      4.05 o
   1   3   1     2869.88     2561.71    104.41 o
   2   3   1     1876.28     1713.41     58.67 o
   3   3   1      123.23       93.92     10.88 o
   4   3   1     1971.08     2084.38    119.65 o
   5   3   1     2163.57     2225.58    197.27 o
   6   3   1       24.25       -2.72     14.35 o
   7   3   1     1136.44     1012.02     97.36 o
   8   3   1        8.23       -6.94     15.63 o
   9   3   1        2.55      -34.26     49.81 o
  10   3   1      681.30      573.37     42.89 o
 -13   4   1     1235.45     1257.94     76.46 o
 -12   4   1      362.96      461.08     40.38 o
 -11   4   1     1205.29     1419.95     52.10 o
 -10   4   1       86.12       74.43     12.21 o
  -9   4   1       29.70       30.96     10.44 o
  -8   4   1     3787.87     4218.87     89.84 o
  -7   4   1     5696.68     6474.31    133.51 o
  -6   4   1      986.99     1108.59     35.83 o
  -5   4   1      889.68     1058.15     68.07 o
  -4   4   1     1520.42     1463.32    133.59 o
  -3   4   1     2549.24     2753.54    110.09 o
  -2   4   1    12457.27    11804.00    393.82 o
  -1   4   1      157.58      116.28      7.95 o
   0   4   1      322.65      344.23      8.22 o
   1   4   1     2285.29     2123.77    107.18 o
   2   4   1    12495.61    12653.50    253.37 o
   3   4   1     1207.66     1163.50     35.80 o
   4   4   1        0.23       -6.78     11.54 o
   5   4   1      193.71      214.03     18.00 o
   6   4   1      861.54      869.91     36.40 o
   7   4   1      994.65     1002.49     44.81 o
   8   4   1      653.97      553.76     26.77 o
   9   4   1       14.64        8.95     29.37 o
  10   4   1      337.38      303.21     56.87 o
 -13   5   1      286.05      309.73     26.35 o
 -12   5   1      199.50      222.62     43.64 o
 -11   5   1     1059.99     1257.17     53.08 o
 -10   5   1      353.50      397.74     18.65 o
  -9   5   1      167.70      163.88     13.29 o
  -8   5   1     3779.53     4445.63    170.03 o
  -7   5   1     4344.75     4916.15    188.24 o
  -6   5   1     2484.62     2436.80    212.68 o
  -5   5   1      880.26      843.86     57.09 o
  -4   5   1      508.22      653.97     38.64 o
  -3   5   1     3548.69     3450.76    163.30 o
  -2   5   1     6799.08     6222.71    155.03 o
  -1   5   1      899.21      842.33     22.43 o
   0   5   1     2980.90     2897.93     49.12 o
   1   5   1     1337.43     1344.96     56.03 o
   2   5   1      489.56      479.26     20.88 o
   3   5   1     1651.83     1610.06     82.65 o
   4   5   1     1457.13     1408.73     61.74 o
   5   5   1       58.20       33.69     16.32 o
   6   5   1      604.11      580.76     31.40 o
   7   5   1     1616.91     1551.90     62.13 o
   8   5   1       85.71       72.77     20.82 o
   9   5   1       38.05       11.14     28.51 o
 -13   6   1        2.14      -14.74     27.09 o
 -12   6   1      382.89      374.36     22.22 o
 -11   6   1     1017.42     1164.89     95.80 o
 -10   6   1      280.82      387.63     30.01 o
  -9   6   1     1274.87     1303.05     35.42 o
  -8   6   1      525.17      583.68     21.74 o
  -7   6   1      124.58      148.57     19.21 o
  -6   6   1     2554.38     2350.90    207.29 o
  -5   6   1     2609.29     2710.74    117.29 o
  -4   6   1     2904.85     2975.99     69.63 o
  -3   6   1      535.32      544.35     20.37 o
  -2   6   1     2359.63     2048.69     91.60 o
  -1   6   1      961.82      942.66     25.65 o
   0   6   1     4276.23     4174.18     95.22 o
   1   6   1        0.13       -4.59      4.59 o
   2   6   1      541.40      518.34     13.28 o
   3   6   1     2993.22     2917.11     97.35 o
   4   6   1     1692.09     1660.15     45.87 o
   5   6   1       32.34       26.90     15.54 o
   6   6   1        0.33       -5.94     20.09 o
   7   6   1      397.36      387.13     21.81 o
   8   6   1       71.82       67.32     55.62 o
 -13   7   1       81.94       29.91     17.29 o
 -12   7   1       85.25       93.31     27.04 o
 -11   7   1      240.33      251.24     17.10 o
 -10   7   1      958.51      904.35     60.22 o
  -9   7   1     2702.42     2653.82     66.67 o
  -8   7   1      204.13      218.71     19.07 o
  -7   7   1       26.20       36.88     36.10 o
  -6   7   1     4480.48     4648.16    178.89 o
  -5   7   1     1341.53     1228.54     31.88 o
  -4   7   1     4361.61     4226.95     98.96 o
  -3   7   1       40.22       15.60      7.44 o
  -2   7   1      700.05      702.12     27.53 o
  -1   7   1      995.25      921.43     26.28 o
   0   7   1     6173.45     6033.99    218.62 o
   1   7   1      678.77      670.91     29.27 o
   2   7   1      412.47      444.85     27.40 o
   3   7   1     1210.78     1236.11     36.66 o
   4   7   1      726.84      676.10     24.93 o
   5   7   1     1014.48     1075.71     45.97 o
   6   7   1      491.92      420.58     34.52 o
   7   7   1       40.28      -23.78     28.33 o
   8   7   1      109.11       99.06     41.82 o
 -13   8   1      659.69      582.09     28.56 o
 -12   8   1       29.51       35.31     15.60 o
 -11   8   1        0.04        2.62     12.40 o
 -10   8   1      675.83      717.28     37.38 o
  -9   8   1     2973.29     3076.63     76.80 o
  -8   8   1      319.35      292.89     20.39 o
  -7   8   1      446.82      438.51     34.50 o
  -6   8   1      913.80      864.19     40.08 o
  -5   8   1     1095.51     1138.26     29.89 o
  -4   8   1     2886.93     2744.33     90.09 o
  -3   8   1     1037.31      909.43     29.25 o
  -2   8   1       85.14       66.79      7.46 o
  -1   8   1     1468.31     1515.05     47.22 o
   0   8   1     3215.13     3600.11     98.21 o
   1   8   1        9.42        3.54      9.92 o
   2   8   1      133.25      169.77     14.90 o
   3   8   1      294.39      259.52     16.82 o
   4   8   1      983.80      926.44     57.00 o
   5   8   1      713.91      688.74     41.68 o
   6   8   1      956.00      936.77     77.59 o
   7   8   1       10.69      -35.04     35.70 o
 -13   9   1      811.87      758.50     34.00 o
 -12   9   1      611.83      565.14     46.49 o
 -11   9   1      261.36      273.79     21.30 o
 -10   9   1      495.45      473.73     45.99 o
  -9   9   1      413.40      500.40     23.82 o
  -8   9   1      227.99      222.14     17.78 o
  -7   9   1     2150.12     2216.55     89.11 o
  -6   9   1      137.98      121.21     19.61 o
  -5   9   1       48.81       44.76     12.09 o
  -4   9   1     1391.34     1360.78     36.06 o
  -3   9   1     1518.67     1658.01    108.58 o
  -2   9   1       38.82       47.22      9.11 o
  -1   9   1       10.93       22.98     15.20 o
   0   9   1      500.91      535.57     42.22 o
   1   9   1      217.49      259.13     14.76 o
   2   9   1     1901.78     2000.27     56.16 o
   3   9   1       11.90        3.98     12.22 o
   4   9   1        0.48      -12.23     12.23 o
   5   9   1      676.89      570.62     43.47 o
   6   9   1      358.56      287.87     38.73 o
 -13  10   1      964.86      871.03     77.59 o
 -12  10   1      800.38      753.48     28.66 o
 -11  10   1      355.12      333.70     16.96 o
 -10  10   1       27.19       66.33     15.56 o
  -9  10   1       24.58        6.04     10.37 o
  -8  10   1       91.87       80.83     10.26 o
  -7  10   1     4542.62     4437.91     95.57 o
  -6  10   1      610.97      570.58     19.47 o
  -5  10   1       35.96       45.42      8.80 o
  -4  10   1      210.88      228.97     30.95 o
  -3  10   1      574.97      570.90     22.92 o
  -2  10   1     1276.21     1360.68     44.76 o
  -1  10   1     1033.12     1114.60     40.73 o
   0  10   1       52.01       39.91     14.14 o
   1  10   1      293.41      299.52     29.22 o
   2  10   1      637.81      667.42     27.14 o
   3  10   1      642.16      668.42     32.72 o
   4  10   1       12.62       -1.51     15.19 o
   5  10   1        0.21      -25.41     63.87 o
 -13  11   1      210.06       39.77     43.95 o
 -12  11   1      162.85      142.83     19.74 o
 -11  11   1     1063.33      969.65     37.21 o
 -10  11   1      756.34      681.44     18.71 o
  -9  11   1      193.45      150.96     11.68 o
  -8  11   1      779.56      776.40     64.61 o
  -7  11   1     1356.87     1567.46    137.64 o
  -6  11   1      454.24      454.91     22.88 o
  -5  11   1      204.98      209.85     13.33 o
  -4  11   1       39.94       70.28     56.34 o
  -3  11   1        9.49        9.77     11.95 o
  -2  11   1     1113.99     1139.50     34.82 o
  -1  11   1     1399.59     1570.02     73.83 o
   0  11   1        0.34       -7.87     12.77 o
   1  11   1       89.01       65.82     15.47 o
   2  11   1      489.96      465.40     30.95 o
   3  11   1       42.16       44.44     17.99 o
   4  11   1      410.00      468.54     38.76 o
 -12  12   1        3.55       43.11     38.19 o
 -11  12   1     1107.40     1057.59     55.79 o
 -10  12   1      977.08     1011.81     96.35 o
  -9  12   1      132.70      134.45     20.62 o
  -8  12   1       57.42       75.47     32.18 o
  -7  12   1      361.69      365.93     40.71 o
  -6  12   1      179.53      177.88     13.63 o
  -5  12   1      974.79     1013.19     32.14 o
  -4  12   1      357.14      350.68     16.27 o
  -3  12   1       83.87       57.57     48.59 o
  -2  12   1      714.77      807.38     47.61 o
  -1  12   1      272.71      285.90     20.75 o
   0  12   1      140.03      160.72     16.99 o
   1  12   1      112.46       98.58     28.65 o
   2  12   1       23.87       -2.35     18.41 o
   3  12   1       45.74       51.87     31.85 o
 -12  13   1       29.35       41.04     46.73 o
 -11  13   1      314.56      254.55     45.88 o
 -10  13   1      238.37      347.66     40.38 o
  -9  13   1      413.16      382.38     15.99 o
  -8  13   1      246.63      278.34     73.29 o
  -7  13   1       93.46       82.41     12.73 o
  -6  13   1      103.17      113.29     13.08 o
  -5  13   1     1310.59     1401.74     86.62 o
  -4  13   1      269.39      272.51     17.05 o
  -3  13   1      148.31      172.67     24.35 o
  -2  13   1       15.64      -10.38     12.08 o
  -1  13   1       51.19       43.25     20.47 o
   0  13   1      665.84      707.86     34.05 o
   1  13   1      381.91      384.78     27.92 o
   2  13   1        5.73        3.80     46.44 o
 -11  14   1        0.04        0.00     42.31 o
 -10  14   1        3.67       93.26     32.25 o
  -9  14   1      626.28      566.33     38.38 o
  -8  14   1      755.76      703.51     30.71 o
  -7  14   1       43.45       56.22     12.52 o
  -6  14   1       89.90       79.39     14.91 o
  -5  14   1      357.81      342.82     21.28 o
  -4  14   1      119.60       87.51     16.08 o
  -3  14   1      330.37      374.34     22.96 o
  -2  14   1       22.94       38.40     25.30 o
  -1  14   1        0.34      -19.90     19.90 o
   0  14   1      547.27      539.57     92.79 o
 -10  15   1       20.98       -3.05     42.27 o
  -9  15   1      318.85      287.82     34.96 o
  -8  15   1      125.82       99.99     48.26 o
  -7  15   1      143.84      140.52     16.87 o
  -6  15   1       38.44       21.48     16.47 o
  -5  15   1        3.60       28.62     15.50 o
  -4  15   1      210.46      202.84     32.38 o
  -3  15   1      520.08      578.53     31.95 o
  -2  15   1        2.76      -11.38     36.96 o
  -7  16   1      299.87      246.65     55.80 o
  -6  16   1      320.23      346.45     59.33 o
   3 -16   2       84.63       68.85     50.69 o
   4 -16   2      136.91      282.02     58.00 o
   5 -16   2      100.62      120.17     25.48 o
   6 -16   2      186.47      216.39     26.30 o
   7 -16   2      501.24      477.08     37.37 o
   8 -16   2        8.35       15.22     32.87 o
   0 -15   2      310.97      275.49     41.88 o
   1 -15   2        7.91       12.94     30.30 o
   2 -15   2       74.60       43.09     26.40 o
   3 -15   2      564.66      650.14     76.10 o
   4 -15   2      388.14      523.12     32.24 o
   5 -15   2        0.90       48.00     29.71 o
   6 -15   2       31.73      207.86     34.85 o
   7 -15   2      400.23      404.59     32.96 o
   8 -15   2      260.26      263.04     33.68 o
   9 -15   2      345.72      352.75     80.91 o
  10 -15   2        2.00       33.38     38.11 o
  -1 -14   2      125.41      159.04     38.46 o
   0 -14   2      571.61      638.12     37.95 o
   1 -14   2        8.58        0.00     25.34 o
   2 -14   2       56.33       82.25     11.65 o
   3 -14   2       68.98      119.55     18.26 o
   4 -14   2      591.04      755.54     52.52 o
   5 -14   2      502.16      576.33     34.47 o
   6 -14   2      116.90      285.13     45.94 o
   7 -14   2      187.16      156.81     58.48 o
   8 -14   2      453.46      399.75     31.03 o
   9 -14   2     1166.14     1172.35     89.15 o
  10 -14   2       82.56       22.48     38.57 o
  11 -14   2       25.82       25.77     45.20 o
  -2 -13   2      114.33      105.14     23.65 o
  -1 -13   2      105.25      178.33     23.71 o
   0 -13   2      539.65      670.62     34.42 o
   1 -13   2        6.83       49.68     16.29 o
   2 -13   2      261.14      342.04     27.82 o
   3 -13   2      296.54      301.63     23.10 o
   4 -13   2      514.49      520.55     27.28 o
   5 -13   2     1329.58     1399.40     50.53 o
   6 -13   2      267.01      350.96     46.51 o
   7 -13   2       47.32       39.93     32.77 o
   8 -13   2      265.97      223.51     39.04 o
   9 -13   2      524.45      537.95     53.93 o
  10 -13   2      177.25      143.21     47.64 o
  11 -13   2      434.66      397.25     52.09 o
  -4 -12   2      225.41      251.12     42.82 o
  -3 -12   2      293.17      320.77     24.98 o
  -2 -12   2      101.69      130.79     20.14 o
  -1 -12   2       21.34      100.78     40.59 o
   0 -12   2      275.12      319.78     30.39 o
   1 -12   2      597.61      707.58     21.48 o
   2 -12   2     1108.97     1443.49     67.96 o
   3 -12   2        2.17       27.83     18.05 o
   4 -12   2      291.38      405.69     23.46 o
   5 -12   2      277.21      292.07     32.86 o
   6 -12   2       88.70      180.67     34.66 o
   7 -12   2      719.59      688.03     58.25 o
   8 -12   2      100.66       92.35     34.64 o
   9 -12   2      555.14      445.15     47.22 o
  10 -12   2      434.74      410.34     52.24 o
  11 -12   2      343.68      249.21     35.79 o
  12 -12   2        1.91      -28.48     43.64 o
  -4 -11   2      163.69      136.79     16.95 o
  -3 -11   2       19.45       25.76     13.77 o
  -2 -11   2     1929.68     2460.75    137.24 o
  -1 -11   2      119.06      164.41     19.83 o
   0 -11   2      213.40      251.38     19.98 o
   1 -11   2     1124.25     1157.55     49.44 o
   2 -11   2     2263.80     2457.44    153.31 o
   3 -11   2       83.77      195.26     21.33 o
   4 -11   2      794.98      982.57     75.56 o
   5 -11   2      869.34      907.56     58.60 o
   6 -11   2      563.76      580.81     40.62 o
   7 -11   2     2052.58     1872.65     99.84 o
   8 -11   2      426.37      378.06     40.75 o
   9 -11   2      144.91      103.86     27.38 o
  10 -11   2       53.99       48.56     24.02 o
  11 -11   2      520.87      439.11     34.27 o
  12 -11   2      290.84      265.57     47.69 o
  -6 -10   2       28.82       96.97     36.41 o
  -5 -10   2      353.42      406.38     48.84 o
  -4 -10   2       32.30       21.97     12.71 o
  -3 -10   2      606.20      719.12     26.47 o
  -2 -10   2     2687.05     3022.35    154.22 o
  -1 -10   2        2.06       -8.90     18.94 o
   0 -10   2        9.84       13.47     29.32 o
   1 -10   2      494.97      682.35     49.23 o
   2 -10   2     1164.26     1271.84     31.90 o
   3 -10   2     1025.59     1057.49     37.86 o
   4 -10   2     2632.77     2797.91    134.70 o
   5 -10   2        7.10       10.49     20.99 o
   6 -10   2      190.44      233.09     27.57 o
   7 -10   2     1956.04     2030.45    106.13 o
   8 -10   2      377.91      361.37     24.32 o
   9 -10   2       36.17        2.79     18.75 o
  10 -10   2      116.35       92.68     50.63 o
  11 -10   2      836.44      820.21     45.80 o
  12 -10   2      713.17      582.36     41.54 o
  -7  -9   2       16.93       -9.67     34.90 o
  -6  -9   2      260.74      336.67     38.04 o
  -5  -9   2     1163.26     1224.98     81.10 o
  -4  -9   2       79.32      109.89     11.39 o
  -3  -9   2       64.11      104.63     30.09 o
  -2  -9   2     2426.75     2816.95    106.39 o
  -1  -9   2       23.92       19.98     13.08 o
   0  -9   2     3672.09     4091.07    162.60 o
   1  -9   2     1297.08     1396.80     35.10 o
   2  -9   2     1487.74     1580.53     45.63 o
   3  -9   2     2137.82     2182.61     97.94 o
   4  -9   2     2313.78     2558.51    118.27 o
   5  -9   2       40.29       32.75     21.59 o
   6  -9   2        4.26       49.00     27.26 o
   7  -9   2      109.61      119.19     19.40 o
   8  -9   2      742.26      754.50     34.20 o
   9  -9   2      891.79      958.72     42.36 o
  10  -9   2      281.10      247.97     24.41 o
  11  -9   2      348.73      363.56     25.21 o
  12  -9   2      336.97      317.38     21.15 o
  13  -9   2      285.37      267.40     48.13 o
  -7  -8   2       18.48        3.13     29.55 o
  -6  -8   2      509.86      472.21     44.48 o
  -5  -8   2     1375.53     1603.64     86.61 o
  -4  -8   2        2.54       -1.55      8.60 o
  -3  -8   2       32.00      153.65     55.49 o
  -2  -8   2      261.63      276.71     29.27 o
  -1  -8   2     1258.90     1505.39     64.67 o
   0  -8   2     8122.42     7875.48    157.97 o
   1  -8   2     2230.13     2156.85     66.58 o
   2  -8   2       42.45       58.60      9.03 o
   3  -8   2     1858.62     1886.08     55.64 o
   4  -8   2     5205.35     5427.07    219.40 o
   5  -8   2     2030.59     2145.27     96.88 o
   6  -8   2     1854.13     1733.46     57.11 o
   7  -8   2       42.07       25.05     24.55 o
   8  -8   2     1243.92     1265.43     47.06 o
   9  -8   2     1370.49     1365.84     37.23 o
  10  -8   2      694.34      677.94     26.32 o
  11  -8   2       29.40       14.92     13.72 o
  12  -8   2       15.48        7.85     17.54 o
  13  -8   2       49.03       36.04     25.85 o
  -9  -7   2     1303.04     1048.27    126.99 o
  -8  -7   2       43.99       33.57     33.26 o
  -7  -7   2        5.10       38.46     26.70 o
  -6  -7   2      323.86      488.19     46.91 o
  -5  -7   2      494.25      506.58     36.53 o
  -4  -7   2      464.08      481.20     26.89 o
  -3  -7   2     2411.04     2687.54     71.07 o
  -2  -7   2      165.71      149.71     13.94 o
  -1  -7   2     1138.94     1206.27     41.39 o
   0  -7   2     8088.79     7982.93    397.27 o
   1  -7   2     2356.71     2249.56    176.63 o
   2  -7   2     1573.76     1458.98     36.24 o
   3  -7   2       52.39       77.56     19.87 o
   4  -7   2      275.42      278.41     16.43 o
   5  -7   2     4241.48     3986.77    112.20 o
   6  -7   2     4347.94     4370.09    121.71 o
   7  -7   2       65.86       57.57     10.08 o
   8  -7   2       27.87        9.18      8.52 o
   9  -7   2     1436.32     1549.39     44.65 o
  10  -7   2      937.19      954.39     30.64 o
  11  -7   2      445.83      481.94     24.91 o
  12  -7   2      183.99      160.24     24.72 o
  13  -7   2      739.00      749.30     60.05 o
  -9  -6   2      592.66      502.06     38.75 o
  -8  -6   2      181.09      131.30     31.17 o
  -7  -6   2      691.41      631.78     42.42 o
  -6  -6   2        0.48       -3.91     20.59 o
  -5  -6   2       64.69       48.49     19.92 o
  -4  -6   2     1609.91     1585.31    121.76 o
  -3  -6   2     2546.59     2693.27     93.64 o
  -2  -6   2      610.83      620.65     41.41 o
  -1  -6   2     3065.15     3292.53    178.73 o
   0  -6   2      294.23      365.44     15.51 o
   1  -6   2        4.87       23.79      8.39 o
   2  -6   2     3762.53     3579.13    218.34 o
   3  -6   2     3748.53     3944.28    157.08 o
   4  -6   2     1106.76     1020.81     78.95 o
   5  -6   2     4890.57     5003.09    559.89 o
   6  -6   2      336.48      323.23     16.19 o
   7  -6   2      795.98      855.49     25.36 o
   8  -6   2     1115.60     1277.87     35.73 o
   9  -6   2     1059.05     1100.15     77.12 o
  10  -6   2     1395.60     1659.10     79.10 o
  11  -6   2     1061.90     1165.78    123.04 o
  12  -6   2      618.52      691.09     41.71 o
  13  -6   2      112.59       81.94     23.34 o
 -10  -5   2       89.77      113.82     33.61 o
  -9  -5   2       28.55       29.64     14.90 o
  -8  -5   2       37.10       34.74     10.75 o
  -7  -5   2     2531.73     2705.66    154.85 o
  -6  -5   2     1025.86      999.58     42.29 o
  -5  -5   2        1.99       -0.19      6.04 o
  -4  -5   2     1141.86     1406.70     48.07 o
  -3  -5   2     2524.08     2409.98    143.23 o
  -2  -5   2      322.73      360.45     16.61 o
  -1  -5   2     3435.24     3404.39    162.12 o
   0  -5   2      568.86      554.58     30.35 o
   1  -5   2       16.20       13.01      6.69 o
   2  -5   2     6164.52     5710.01    295.70 o
   3  -5   2    10549.61    10099.73    402.84 o
   4  -5   2       91.03      114.56     12.98 o
   5  -5   2      100.98      107.27     17.02 o
   6  -5   2     1521.76     1768.41     42.32 o
   7  -5   2     2003.41     2257.62     55.47 o
   8  -5   2     3689.11     4347.36     98.78 o
   9  -5   2       51.11       54.09     11.59 o
  10  -5   2      399.89      432.62     23.34 o
  11  -5   2      842.70      908.54     39.36 o
  12  -5   2      297.05      332.68     36.53 o
  13  -5   2       94.23       89.13     28.61 o
 -10  -4   2      307.37      285.78     25.54 o
  -9  -4   2       45.30       35.80     12.31 o
  -8  -4   2      107.43       81.70     19.06 o
  -7  -4   2     3727.07     4169.21    325.05 o
  -6  -4   2      567.51      636.30     43.80 o
  -5  -4   2      352.98      411.78     23.03 o
  -4  -4   2       75.91       78.77     12.26 o
  -3  -4   2     1723.78     1696.16     64.90 o
  -2  -4   2     7276.49     7095.15    351.76 o
  -1  -4   2     7334.63     6713.20    136.04 o
   0  -4   2     3382.49     3365.63    123.36 o
   1  -4   2       11.86       25.67      5.75 o
   2  -4   2     1273.76     1184.74     92.17 o
   3  -4   2     3020.98     2764.39    114.71 o
   4  -4   2     4316.86     4537.42    209.69 o
   5  -4   2      218.74      204.29     15.14 o
   6  -4   2     2106.70     2442.44     55.24 o
   7  -4   2     1743.41     1931.12    166.42 o
   8  -4   2     1787.60     2110.62     50.94 o
   9  -4   2       25.99       21.83     13.57 o
  10  -4   2      107.35       92.46     28.46 o
  11  -4   2      343.28      340.74     20.62 o
  12  -4   2      954.87      955.92     52.87 o
 -11  -3   2      417.09      380.09     25.70 o
 -10  -3   2      424.01      393.73     47.90 o
  -9  -3   2      545.54      509.66     33.39 o
  -8  -3   2       71.43       67.84     13.89 o
  -7  -3   2      574.00      596.93     46.33 o
  -6  -3   2      913.39     1021.84     71.73 o
  -5  -3   2     6245.65     6932.07    398.76 o
  -4  -3   2     1332.66     1555.27     87.82 o
  -3  -3   2      319.50      327.60     18.77 o
  -2  -3   2     4023.76     3892.17    142.68 o
  -1  -3   2    14041.21    12966.02    438.49 o
   0  -3   2     3096.60     2749.67     99.93 o
   1  -3   2      444.18      434.21     23.31 o
   2  -3   2      185.11      224.83      7.29 o
   3  -3   2     4812.01     5131.74    217.92 o
   4  -3   2     1913.47     1862.84     64.19 o
   5  -3   2      737.78      707.79     35.95 o
   6  -3   2       56.83       84.08      7.50 o
   7  -3   2      512.19      576.55     29.31 o
   8  -3   2      787.89      996.54     35.67 o
   9  -3   2     1043.89     1261.36    102.20 o
  10  -3   2     2184.86     2447.95    168.41 o
  11  -3   2      212.77      225.65     22.72 o
  12  -3   2      185.60      158.64     21.12 o
 -11  -2   2      160.87      153.91     37.04 o
 -10  -2   2      262.27      248.49     42.56 o
  -9  -2   2      575.25      628.75     34.93 o
  -8  -2   2     1419.38     1628.49     94.99 o
  -7  -2   2      293.25      350.42     17.89 o
  -6  -2   2     1849.91     2003.51    108.34 o
  -5  -2   2     4945.77     5035.38    232.38 o
  -4  -2   2     5050.42     5480.81    264.94 o
  -3  -2   2     3714.54     3922.75    228.92 o
  -2  -2   2     1045.48     1039.52     61.21 o
  -1  -2   2    13737.98    11260.96    366.30 o
   1  -2   2     7324.87     5159.72    579.89 o
   2  -2   2       86.96      105.06     13.17 o
   3  -2   2      243.01      322.07     32.28 o
   4  -2   2     1433.63     1354.44     79.64 o
   5  -2   2     2584.89     2822.26    217.58 o
   6  -2   2      455.21      506.56     29.24 o
   7  -2   2     1288.70     1346.42     66.09 o
   8  -2   2       36.77       50.39      9.67 o
   9  -2   2     1330.92     1492.29     87.92 o
  10  -2   2     1654.50     1732.53     98.79 o
  11  -2   2       35.97       17.91     37.26 o
  12  -2   2       57.12       87.40     19.00 o
 -12  -1   2      213.19      187.19     24.00 o
 -11  -1   2        2.83        8.09     21.70 o
 -10  -1   2       69.37       74.72     14.03 o
  -9  -1   2     2315.76     2714.90     76.43 o
  -8  -1   2     2329.67     2820.72     73.32 o
  -7  -1   2        1.56        0.75      8.35 o
  -6  -1   2      266.17      295.71     21.53 o
  -5  -1   2     2659.29     2966.60    116.57 o
  -4  -1   2     4621.10     5483.67    195.88 o
  -3  -1   2    14853.05    14836.09    866.90 o
  -2  -1   2     1011.63     1137.27     66.21 o
   1  -1   2    35622.72    12780.19   4034.36 o
   2  -1   2     2710.07     2793.02    136.22 o
   3  -1   2     6376.19     6568.17    265.54 o
   4  -1   2     3036.20     3133.77    192.91 o
   5  -1   2     2635.78     2837.04    176.13 o
   6  -1   2    10695.62    11962.30    564.99 o
   7  -1   2      103.48       93.35      9.22 o
   8  -1   2     1836.06     1970.08     72.93 o
   9  -1   2      276.57      260.46     16.76 o
  10  -1   2      960.35      948.61     31.86 o
  11  -1   2      272.77      250.93     27.49 o
  12  -1   2      499.27      456.89     52.00 o
 -12   0   2      459.93      446.60     28.15 o
 -11   0   2      293.57      339.54     37.08 o
 -10   0   2       37.89       35.68     25.91 o
  -9   0   2     1839.82     2115.82     55.39 o
  -8   0   2      631.42      767.69     18.43 o
  -7   0   2      210.53      257.93     10.00 o
  -6   0   2      829.20      946.07     22.85 o
  -5   0   2       15.04       33.25      6.19 o
  -4   0   2      352.33      419.33     10.15 o
  -3   0   2    18519.67    18445.13    312.28 o
  -2   0   2     1284.64     1303.75    106.13 o
   2   0   2     5694.88     5869.49    421.33 o
   3   0   2     8746.80     8828.93    981.39 o
   4   0   2     1999.89     2163.49    134.31 o
   5   0   2     2160.58     2213.10    121.82 o
   6   0   2     5446.33     5854.83    403.97 o
   7   0   2      584.90      617.94     23.74 o
   8   0   2       94.04       71.99      9.98 o
   9   0   2      147.05      138.42     13.80 o
  10   0   2      507.60      495.32     20.38 o
  11   0   2      474.05      447.80     36.90 o
 -13   1   2       29.65      -19.58     21.50 o
 -12   1   2     1321.05     1498.78     58.35 o
 -11   1   2      292.96      309.87     14.95 o
 -10   1   2      520.39      535.21     20.12 o
  -9   1   2      170.02      215.72     10.91 o
  -8   1   2       86.59       89.71     13.68 o
  -7   1   2     1800.39     2085.09     61.21 o
  -6   1   2     8121.16     9644.17    232.59 o
  -5   1   2       68.53       73.78      7.20 o
  -4   1   2       35.76       45.16      8.06 o
  -3   1   2     9895.69    10384.94    216.06 o
  -2   1   2       54.42      115.03      9.03 o
   0   1   2     8017.48     5227.77    664.72 o
   1   1   2    12343.21    11905.34    739.57 o
   2   1   2       14.10       -3.17      4.48 o
   3   1   2    13689.79    13929.41   1950.99 o
   4   1   2       29.48       21.38      7.49 o
   5   1   2        4.59       -6.96      8.41 o
   6   1   2      744.22      665.67     29.36 o
   7   1   2      163.30      150.73     16.86 o
   8   1   2     1511.59     1359.28     67.41 o
   9   1   2      509.17      458.10     16.20 o
  10   1   2      310.04      279.30     28.22 o
  11   1   2      505.00      427.24     51.00 o
 -13   2   2        3.57        7.50     27.30 o
 -12   2   2      548.43      602.49     19.96 o
 -11   2   2      313.16      325.20     26.71 o
 -10   2   2     1438.18     1621.53     95.60 o
  -9   2   2      455.79      589.51     60.26 o
  -8   2   2        0.22        9.89     13.18 o
  -7   2   2     2892.08     3256.05     70.87 o
  -6   2   2    12172.07    14325.26    282.25 o
  -5   2   2      360.25      328.80     15.21 o
  -4   2   2     1614.16     1866.36     54.45 o
  -3   2   2      382.71      413.33     26.69 o
  -2   2   2     1012.95     1009.34     28.55 o
  -1   2   2    21871.39    19463.60    629.01 o
   0   2   2        4.12       29.39     10.26 o
   1   2   2       70.94       61.12      5.24 o
   2   2   2     4907.24     4962.73    305.22 o
   3   2   2     2849.91     2709.59    102.67 o
   4   2   2      129.22       98.53      8.40 o
   5   2   2     2491.39     2437.56    226.35 o
   6   2   2       80.08       76.11      9.30 o
   7   2   2     1703.16     1600.49     79.58 o
   8   2   2     2916.63     2865.79     74.40 o
   9   2   2      613.50      634.15     30.99 o
  10   2   2        0.61      -21.60     24.93 o
 -13   3   2      319.98      363.89     31.13 o
 -12   3   2       54.81       53.14     12.62 o
 -11   3   2      252.67      284.15     19.70 o
 -10   3   2     4816.34     6093.11    231.78 o
  -9   3   2      319.61      391.28     16.48 o
  -8   3   2      339.96      407.62     15.95 o
  -7   3   2     1749.00     1987.49     54.67 o
  -6   3   2     4611.49     5641.68    166.14 o
  -5   3   2      521.13      797.36     60.08 o
  -4   3   2     4821.43     4876.47    209.27 o
  -3   3   2     1212.27     1395.44     48.57 o
  -2   3   2      329.33      324.78     23.15 o
  -1   3   2     5192.16     4374.62     81.53 o
   0   3   2     1574.77     1534.09     60.91 o
   1   3   2      889.45      812.49     37.23 o
   2   3   2        0.05        5.03      5.50 o
   3   3   2      454.98      401.73     20.83 o
   4   3   2     6220.12     6358.62    206.87 o
   5   3   2     2368.22     2411.63     66.35 o
   6   3   2        8.39       19.79     15.37 o
   7   3   2       17.31       11.18     14.27 o
   8   3   2     1677.68     1563.48     51.11 o
   9   3   2        8.24       32.78     21.31 o
  10   3   2      214.40      219.55     44.00 o
 -13   4   2     1202.95     1366.42    100.88 o
 -12   4   2      170.27      192.59     20.45 o
 -11   4   2       93.22      103.00     16.56 o
 -10   4   2     1080.77     1371.77     39.65 o
  -9   4   2     1123.61     1331.62     35.05 o
  -8   4   2     4366.57     5004.89    107.51 o
  -7   4   2      137.52      176.08     19.06 o
  -6   4   2      658.35      776.52     39.57 o
  -5   4   2     4025.46     3877.05    129.81 o
  -4   4   2     4625.40     4677.36    529.32 o
  -3   4   2     4088.76     4094.67    189.96 o
  -2   4   2      188.00      183.43      8.22 o
  -1   4   2     1070.38     1011.98     45.20 o
   0   4   2       86.69       83.48      6.40 o
   1   4   2     3388.20     3265.25    138.60 o
   2   4   2     1420.82     1361.16     82.28 o
   3   4   2      513.29      523.93     33.98 o
   4   4   2     2711.37     2757.26     79.91 o
   5   4   2      500.23      546.22     45.91 o
   6   4   2      318.50      317.69     23.38 o
   7   4   2      130.08      118.99     36.93 o
   8   4   2       51.43       46.36     20.69 o
   9   4   2      152.46      158.25     27.12 o
 -13   5   2      741.52      757.34     30.90 o
 -12   5   2      229.76      238.31     24.37 o
 -11   5   2      205.73      211.30     15.51 o
 -10   5   2      446.90      427.97     17.53 o
  -9   5   2      758.66      825.81     26.23 o
  -8   5   2     5169.93     5631.91    181.62 o
  -7   5   2     2131.51     2128.55     48.00 o
  -6   5   2      934.10     1107.07     76.17 o
  -5   5   2     2613.43     2377.89    144.34 o
  -4   5   2     3984.81     3970.56    350.17 o
  -3   5   2     5505.36     5356.55    140.65 o
  -2   5   2     1672.78     1564.36     61.67 o
  -1   5   2        2.40       10.10      4.53 o
   0   5   2      466.57      426.64     12.37 o
   1   5   2    12955.33    12814.74    221.98 o
   2   5   2      365.43      324.75     11.37 o
   3   5   2       12.85        6.89      8.77 o
   4   5   2      117.67      105.94      8.26 o
   5   5   2      471.30      529.68     30.02 o
   6   5   2     1167.99     1167.37     49.27 o
   7   5   2     1270.63     1328.43     52.47 o
   8   5   2        4.17       22.89     21.80 o
   9   5   2       61.85       94.26     42.53 o
 -14   6   2       83.80       92.12     46.52 o
 -13   6   2      176.21      194.81     44.56 o
 -12   6   2      993.26      998.51     48.87 o
 -11   6   2      762.85      759.95     38.50 o
 -10   6   2       15.50       43.72     19.38 o
  -9   6   2      414.42      399.81     16.13 o
  -8   6   2     4061.58     4424.27     99.18 o
  -7   6   2      626.29      671.34     39.85 o
  -6   6   2     2305.18     2436.14    119.76 o
  -5   6   2      586.14      591.28     24.80 o
  -4   6   2     1321.32     1262.31     58.95 o
  -3   6   2     5087.65     4665.26    197.60 o
  -2   6   2      822.83      764.28     31.38 o
  -1   6   2      674.22      776.44     20.43 o
   0   6   2      133.94      113.35      7.03 o
   1   6   2     4263.10     4358.23    109.29 o
   2   6   2      530.97      498.83     23.29 o
   3   6   2     3683.54     3813.67    159.52 o
   4   6   2        7.62       -5.87      8.25 o
   5   6   2       38.06       33.39      9.88 o
   6   6   2      873.18      853.86     46.46 o
   7   6   2      616.19      510.79     25.63 o
   8   6   2       28.15      -17.56     37.10 o
 -14   7   2        2.63       60.87     38.84 o
 -13   7   2        8.94        2.36     16.48 o
 -12   7   2     1169.97     1201.44     36.43 o
 -11   7   2      743.43      769.61     25.48 o
 -10   7   2      587.68      612.76     21.18 o
  -9   7   2        0.35       42.39     14.94 o
  -8   7   2      194.45      235.53     21.04 o
  -7   7   2      122.86       92.14     12.18 o
  -6   7   2     8302.34     9053.21    232.14 o
  -5   7   2       12.55       -5.58     10.78 o
  -4   7   2       10.93        5.80     10.86 o
  -3   7   2     1605.28     1644.89     48.26 o
  -2   7   2      528.99      484.96     19.61 o
  -1   7   2      965.89      980.37     22.85 o
   0   7   2     1081.62     1074.33     35.23 o
   1   7   2      566.48      546.13     22.36 o
   2   7   2      661.70      627.55     23.99 o
   3   7   2      838.69      832.65     27.41 o
   4   7   2      770.00      761.09     31.10 o
   5   7   2        0.11      -12.78     12.78 o
   6   7   2      217.15      173.52     29.69 o
   7   7   2      290.00      328.58     36.05 o
 -13   8   2       57.52       57.08     17.81 o
 -12   8   2      434.89      442.05     31.93 o
 -11   8   2      125.07      128.89     14.16 o
 -10   8   2     1728.61     1737.15     78.44 o
  -9   8   2      987.40      930.87     34.52 o
  -8   8   2      215.20      216.94     19.63 o
  -7   8   2      712.54      722.27     29.20 o
  -6   8   2     4152.83     4501.32    123.46 o
  -5   8   2      484.16      485.28     29.89 o
  -4   8   2      825.57      852.92     24.55 o
  -3   8   2      440.61      477.80     59.60 o
  -2   8   2      167.34      166.08      9.03 o
  -1   8   2     2473.10     2712.69     59.03 o
   0   8   2     2429.00     2728.61    117.62 o
   1   8   2      186.43      166.99     12.95 o
   2   8   2      143.54      110.15     23.04 o
   3   8   2     1326.63     1343.71     41.27 o
   4   8   2      565.23      547.22     22.76 o
   5   8   2      352.95      312.39     17.71 o
   6   8   2       99.76      106.31     29.36 o
 -13   9   2      438.70      405.54     23.70 o
 -12   9   2        9.42        1.26     24.22 o
 -11   9   2       32.77       23.31     22.50 o
 -10   9   2     2401.00     2243.24     90.78 o
  -9   9   2     1454.65     1378.87     49.62 o
  -8   9   2       25.83       18.87     15.62 o
  -7   9   2       78.35       51.50     24.40 o
  -6   9   2      665.00      598.01     24.30 o
  -5   9   2      777.54      775.66     23.42 o
  -4   9   2     2545.03     2559.05     60.02 o
  -3   9   2      118.75       84.00     11.53 o
  -2   9   2      529.24      556.92     46.63 o
  -1   9   2     2143.45     2208.43     54.53 o
   0   9   2      845.30      875.13     34.72 o
   1   9   2       67.31       77.32     13.05 o
   2   9   2      109.82      121.49     14.59 o
   3   9   2      163.90      154.77     15.37 o
   4   9   2      263.19      246.83     18.45 o
   5   9   2      486.62      469.61     44.40 o
 -13  10   2      981.37      863.66     89.16 o
 -12  10   2      391.01      342.04     20.24 o
 -11  10   2      135.76      133.57     15.53 o
 -10  10   2     1914.45     1966.16    207.14 o
  -9  10   2      102.13       99.70     13.03 o
  -8  10   2      359.29      324.29     23.61 o
  -7  10   2      694.14      655.78     45.98 o
  -6  10   2        2.44        0.59     11.95 o
  -5  10   2      136.42      146.87     12.38 o
  -4  10   2     2471.82     2586.65     74.88 o
  -3  10   2      470.28      483.62     52.12 o
  -2  10   2       26.15       20.97      8.93 o
  -1  10   2       50.46       36.81     12.01 o
   0  10   2       92.32      123.27     24.24 o
   1  10   2      608.59      651.87     36.86 o
   2  10   2      545.37      568.78     25.58 o
   3  10   2        0.00      -24.70     25.84 o
   4  10   2      294.56      245.72     26.75 o
   5  10   2      273.52      218.33     48.95 o
 -13  11   2     1217.50      939.11     79.70 o
 -12  11   2      319.15      233.90     21.63 o
 -11  11   2      144.01      140.18     24.84 o
 -10  11   2       19.22       65.49     42.99 o
  -9  11   2        7.65       22.29     13.35 o
  -8  11   2     1422.77     1403.67     44.11 o
  -7  11   2     1829.54     1875.08     91.32 o
  -6  11   2      299.32      278.63     21.46 o
  -5  11   2      305.10      294.30     17.56 o
  -4  11   2     1056.98     1122.12     41.13 o
  -3  11   2      392.40      422.78     17.69 o
  -2  11   2      424.94      488.45     40.20 o
  -1  11   2      231.35      215.46     26.34 o
   0  11   2      147.75      141.04     18.94 o
   1  11   2      650.70      667.09     33.41 o
   2  11   2      723.71      709.25     34.99 o
   3  11   2       10.90       27.20     19.21 o
   4  11   2       28.54        9.49     41.73 o
 -12  12   2      274.71      202.75     46.71 o
 -11  12   2      363.84      342.41     26.94 o
 -10  12   2      255.87      242.84     15.85 o
  -9  12   2        0.17        8.98     16.95 o
  -8  12   2      680.24      749.42     84.36 o
  -7  12   2      975.28     1010.20     31.00 o
  -6  12   2       58.53       55.46     12.34 o
  -5  12   2       61.16       43.27     13.58 o
  -4  12   2        2.22      -14.24     14.24 o
  -3  12   2      829.23      880.19     34.71 o
  -2  12   2     1987.71     2361.99    169.71 o
  -1  12   2      120.31      134.47     19.86 o
   0  12   2        0.00      -12.10     14.90 o
   1  12   2      433.87      458.58     39.79 o
   2  12   2      164.18      155.87     23.85 o
 -12  13   2       49.11      183.72     47.69 o
 -11  13   2      552.34      513.72     37.28 o
 -10  13   2      367.58      352.70     24.81 o
  -9  13   2        5.22       -2.03     12.36 o
  -8  13   2      542.38      481.46     61.08 o
  -7  13   2        8.12        4.95     13.00 o
  -6  13   2      305.80      282.81     26.42 o
  -5  13   2      408.73      349.13     36.54 o
  -4  13   2       36.06       14.95     11.61 o
  -3  13   2      230.07      229.12     17.58 o
  -2  13   2      634.07      703.80     85.21 o
  -1  13   2       94.84      109.85     18.53 o
   0  13   2      123.91       85.82     19.67 o
   1  13   2        0.44      -22.71     22.71 o
 -11  14   2      102.64      140.77     47.71 o
 -10  14   2      402.16      391.96     63.75 o
  -9  14   2      146.60      114.79     16.48 o
  -8  14   2        7.49       -4.53     14.96 o
  -7  14   2        5.15      -13.31     16.07 o
  -6  14   2      615.30      581.30     29.18 o
  -5  14   2      327.56      388.64     31.35 o
  -4  14   2       77.75       84.69     19.27 o
  -3  14   2        0.04      -22.79     52.05 o
  -2  14   2      184.89      154.00     29.57 o
  -1  14   2        8.69       28.35     30.47 o
  -9  15   2      435.73      407.19     36.81 o
  -8  15   2       44.98        9.18     27.85 o
  -7  15   2        5.39       22.46     20.09 o
  -6  15   2      354.35      299.07     20.92 o
  -5  15   2       90.50      118.25     18.00 o
  -4  15   2      109.42      105.73     41.03 o
  -3  15   2      138.53      154.73     26.93 o
   3 -16   3        3.73       49.78     49.40 o
   4 -16   3       26.82      112.00     46.86 o
   5 -16   3      350.73      402.92     63.26 o
   6 -16   3      396.73      440.05     35.81 o
   7 -16   3      214.98      333.56     35.85 o
   8 -16   3       37.35       40.74     31.76 o
   0 -15   3        2.82       57.47     30.39 o
   1 -15   3      410.26      373.43     31.56 o
   2 -15   3        4.19        7.81     40.75 o
   3 -15   3      620.37      762.25    116.15 o
   4 -15   3        3.29       92.22     24.27 o
   5 -15   3      484.73      524.10     67.36 o
   6 -15   3      315.51      355.90     29.39 o
   7 -15   3      291.55      328.96     67.00 o
   8 -15   3        1.19      103.95     39.84 o
   9 -15   3       56.08       84.61     47.22 o
  -2 -14   3       44.73       75.81     37.26 o
  -1 -14   3      160.14      194.76     27.14 o
   0 -14   3       24.17      149.15     36.88 o
   1 -14   3      135.94      113.87     24.90 o
   2 -14   3      481.12      491.41     20.34 o
   3 -14   3      980.07     1032.67     65.29 o
   4 -14   3       15.46      144.86     68.58 o
   5 -14   3       50.72       81.98     19.41 o
   6 -14   3      507.13      498.46     56.38 o
   7 -14   3      354.54      426.59     49.38 o
   8 -14   3      307.59      272.42     50.60 o
   9 -14   3      244.20      195.52     44.68 o
  10 -14   3      129.49       15.32     52.67 o
  -3 -13   3       15.95       41.79     35.10 o
  -2 -13   3      531.66      551.56     75.74 o
  -1 -13   3      750.75      840.98     54.60 o
   0 -13   3      177.21      345.25     33.90 o
   1 -13   3       51.88       78.63     24.03 o
   2 -13   3       65.22      115.94     16.05 o
   3 -13   3     1119.82     1225.90     45.54 o
   4 -13   3      206.82      255.87     20.15 o
   5 -13   3      774.23      862.03     66.74 o
   6 -13   3      110.30      104.31     33.39 o
   7 -13   3      272.31      221.82     36.24 o
   8 -13   3      779.55      658.57     60.56 o
   9 -13   3      302.74      295.87     42.17 o
  10 -13   3       76.40       57.51     37.48 o
  11 -13   3       14.95      -38.88     38.88 o
  -4 -12   3      498.77      516.56     54.78 o
  -3 -12   3        0.01       54.56     27.54 o
  -2 -12   3      141.65      155.97     46.12 o
  -1 -12   3      621.74      698.21     45.04 o
   0 -12   3      151.21      226.20     27.10 o
   1 -12   3       31.67      177.51     43.18 o
   2 -12   3      216.82      370.96     37.89 o
   3 -12   3      557.23      590.69     27.49 o
   4 -12   3     1853.61     1957.02    102.06 o
   5 -12   3      717.55      800.65     52.98 o
   6 -12   3       84.82       71.36     27.94 o
   7 -12   3        1.74        0.00     26.99 o
   8 -12   3      850.37      782.67     55.02 o
   9 -12   3      574.38      540.17     51.62 o
  10 -12   3      272.06      169.67     62.99 o
  11 -12   3       18.69      -31.39     31.39 o
  12 -12   3      449.61      319.73     55.00 o
  -4 -11   3      736.75      734.56     44.23 o
  -3 -11   3       22.71       28.16     17.25 o
  -1 -11   3      148.13      198.17     24.17 o
   0 -11   3      200.24      276.82     27.39 o
   1 -11   3     1934.48     2206.54     60.90 o
   2 -11   3      901.52     1100.47     48.56 o
   3 -11   3      354.08      332.30     19.34 o
   4 -11   3       18.43       39.90     29.26 o
   5 -11   3     1789.12     2027.74    102.17 o
   6 -11   3      654.22      709.82     45.26 o
   7 -11   3     1124.65     1095.90     65.92 o
   8 -11   3      309.25      280.84     32.55 o
   9 -11   3      560.13      512.22     32.85 o
  10 -11   3      815.03      811.56     40.82 o
  11 -11   3       27.30        0.96     28.28 o
  12 -11   3      235.12      179.89     56.78 o
  -5 -10   3       83.57      163.02     33.70 o
  -4 -10   3      490.58      475.63     33.27 o
  -3 -10   3      553.72      732.31     84.24 o
  -2 -10   3     2019.36     2591.70    129.03 o
  -1 -10   3       17.10        8.14     15.61 o
   0 -10   3     1067.22     1071.18     32.38 o
   1 -10   3     2961.59     3106.14    127.01 o
   2 -10   3      220.44      300.81     25.37 o
   3 -10   3      966.72      974.02     37.69 o
   4 -10   3      188.44      285.85     46.66 o
   5 -10   3       14.93       17.27     26.30 o
   6 -10   3     1652.68     1690.80     88.90 o
   7 -10   3     2536.54     2552.86    104.33 o
   8 -10   3      278.65      298.50     39.04 o
   9 -10   3      102.98      101.31     20.43 o
  10 -10   3      782.01      739.73     42.16 o
  11 -10   3      474.51      384.36     50.05 o
  12 -10   3      301.78      263.10     45.11 o
  -7  -9   3       25.54        2.80     25.92 o
  -6  -9   3      186.53      242.07     34.55 o
  -5  -9   3        0.32      111.09     33.08 o
  -4  -9   3      155.67      161.88     23.00 o
  -3  -9   3      963.47      976.99     60.31 o
  -2  -9   3     3791.64     4433.56    192.30 o
  -1  -9   3      141.75      117.38     20.61 o
   0  -9   3      483.80      684.47     37.13 o
   1  -9   3     1684.34     1759.77     77.83 o
   2  -9   3      635.66      646.03     47.57 o
   3  -9   3     1011.43     1050.09     98.82 o
   4  -9   3     2148.78     2189.31     99.42 o
   5  -9   3     2278.92     2325.61     97.66 o
   6  -9   3     2471.06     2472.15     82.41 o
   7  -9   3      787.61      774.88     34.77 o
   8  -9   3       52.25       27.44     16.61 o
   9  -9   3      878.33      852.26     58.42 o
  10  -9   3      296.60      275.78     26.14 o
  11  -9   3     1059.08      926.24     47.73 o
  12  -9   3      564.62      503.29     25.27 o
  -8  -8   3       64.54      110.42     39.33 o
  -7  -8   3       27.45       90.66     31.59 o
  -6  -8   3     1351.88     1385.95     82.03 o
  -5  -8   3      174.75      228.47     28.63 o
  -4  -8   3       42.68       31.31      6.70 o
  -3  -8   3     2147.91     2235.80    100.22 o
  -2  -8   3     2176.67     2217.41     97.37 o
  -1  -8   3        2.31       51.40     27.79 o
   0  -8   3     3596.13     3914.31    163.80 o
   1  -8   3     1707.87     1706.50     72.83 o
   2  -8   3      211.45      205.54     13.32 o
   3  -8   3     4594.35     4429.27    195.03 o
   4  -8   3      644.26      606.89     33.44 o
   5  -8   3        8.50       45.61     26.27 o
   6  -8   3        1.86      -14.92     14.92 o
   7  -8   3      191.00      180.20     17.63 o
   8  -8   3      783.79      741.97     49.01 o
   9  -8   3     2297.90     2329.46     56.86 o
  10  -8   3       16.50       18.09     19.90 o
  11  -8   3     1183.26     1146.73     59.70 o
  12  -8   3      900.34      814.03     39.98 o
  -9  -7   3      549.61      454.97     39.96 o
  -8  -7   3       13.21       40.48     31.95 o
  -7  -7   3       33.08       -9.94     24.68 o
  -6  -7   3     3595.21     4077.51    181.49 o
  -5  -7   3      453.76      502.27     41.66 o
  -4  -7   3       30.01       46.79      9.72 o
  -3  -7   3      203.58      201.92     20.76 o
  -2  -7   3       90.58       81.54     15.90 o
  -1  -7   3     1836.08     1948.51     81.12 o
   0  -7   3    10746.87    10454.84    362.83 o
   1  -7   3      167.02      182.81     27.72 o
   2  -7   3      903.81      843.67     56.18 o
   3  -7   3     2228.08     2085.61     85.39 o
   4  -7   3     1785.33     1757.03     57.14 o
   5  -7   3       95.45       71.49     12.58 o
   6  -7   3     1260.04     1394.26     69.41 o
   7  -7   3     1731.38     1784.40     57.08 o
   8  -7   3     3006.16     3294.75    114.33 o
   9  -7   3     1377.50     1431.93     62.05 o
  10  -7   3      230.57      216.09     15.35 o
  11  -7   3       37.45       10.50     23.21 o
  12  -7   3       86.31       62.45     18.74 o
  -9  -6   3      622.01      610.00     59.55 o
  -8  -6   3       54.47      108.02     29.90 o
  -7  -6   3       12.81       70.03     32.24 o
  -6  -6   3     1749.05     1917.90     99.77 o
  -5  -6   3      170.02      265.22     28.83 o
  -4  -6   3     1369.59     1367.08    223.63 o
  -3  -6   3     1027.15     1272.71     58.69 o
  -2  -6   3      156.34      174.25     16.83 o
  -1  -6   3     5281.22     5380.83    191.92 o
   0  -6   3    10368.52     9786.24    333.71 o
   1  -6   3      357.86      323.44     18.55 o
   2  -6   3      619.14      695.03     44.87 o
   3  -6   3      527.69      521.88     57.38 o
   4  -6   3     4589.52     4390.31    115.67 o
   5  -6   3     5175.61     4975.83    126.47 o
   6  -6   3      182.29      226.85     16.24 o
   7  -6   3      712.80      705.88     21.13 o
   8  -6   3      891.83      923.00     28.51 o
   9  -6   3      510.78      511.82     21.18 o
  10  -6   3      430.59      460.01     21.48 o
  11  -6   3      360.44      351.17     22.53 o
  12  -6   3        0.23      -29.62     29.62 o
 -10  -5   3      272.82      264.92     27.52 o
  -9  -5   3      623.52      582.09     48.72 o
  -8  -5   3       18.53       14.41     14.34 o
  -7  -5   3      492.06      523.50     22.22 o
  -6  -5   3        3.83       19.85     24.21 o
  -5  -5   3      636.26      759.70     40.79 o
  -4  -5   3     3272.12     3015.42    306.43 o
  -3  -5   3     1729.42     1724.37     56.71 o
  -2  -5   3     1392.91     1398.43     38.85 o
  -1  -5   3        7.24       13.25     12.54 o
   0  -5   3     5639.36     5224.96    183.63 o
   1  -5   3     2510.83     2219.91    125.61 o
   2  -5   3     4815.83     4461.06    246.61 o
   3  -5   3       25.55       69.70     10.93 o
   4  -5   3     3892.44     3837.39    101.13 o
   5  -5   3     1294.77     1287.72     56.72 o
   6  -5   3     1181.43     1315.31     47.82 o
   7  -5   3      788.23      843.57     25.54 o
   8  -5   3       44.53       24.17     14.14 o
   9  -5   3       89.35       93.85     16.39 o
  10  -5   3      759.25      783.24     57.75 o
  11  -5   3     1386.21     1416.47    129.65 o
  12  -5   3       10.59        8.85     20.78 o
 -11  -4   3      124.08      143.29     36.78 o
 -10  -4   3        3.77        9.23     15.10 o
  -9  -4   3      196.00      177.35     14.79 o
  -8  -4   3      930.28     1006.84    114.55 o
  -7  -4   3     3460.35     4060.21    154.28 o
  -6  -4   3      341.56      377.83     38.58 o
  -5  -4   3      926.62     1042.83     32.04 o
  -4  -4   3     1722.27     1958.02     77.96 o
  -3  -4   3     5621.83     5406.28    114.75 o
  -2  -4   3     4086.30     3647.93     77.27 o
  -1  -4   3     1024.15     1024.32     70.94 o
   0  -4   3     9263.47     7777.96    270.75 o
   1  -4   3     7876.38     6670.89    258.85 o
   2  -4   3     6221.32     5593.20    138.48 o
   3  -4   3     1011.57      970.05     55.53 o
   4  -4   3      241.77      228.61     20.41 o
   5  -4   3     2961.24     3094.46    132.71 o
   6  -4   3      591.56      609.46     35.35 o
   7  -4   3     6936.25     7751.48    453.96 o
   8  -4   3      649.59      754.67     65.31 o
   9  -4   3     1175.62     1266.29     76.71 o
  10  -4   3      324.72      319.10     18.94 o
  11  -4   3      797.47      816.84     45.67 o
  12  -4   3      186.99      165.63     68.43 o
 -11  -3   3      689.41      662.48     62.90 o
 -10  -3   3        1.47        1.30     14.15 o
  -9  -3   3        5.14      -11.92     11.92 o
  -8  -3   3     1708.48     1910.76    122.81 o
  -7  -3   3     2612.82     2950.21    167.86 o
  -6  -3   3      786.28      928.77     90.10 o
  -5  -3   3       54.91       66.68      8.67 o
  -4  -3   3      479.25      502.63     35.25 o
  -3  -3   3     6497.34     6464.23    333.28 o
  -2  -3   3     6206.95     5747.20    163.97 o
  -1  -3   3     2800.57     2683.27     98.99 o
   0  -3   3      323.98      367.30     17.90 o
   1  -3   3     1839.42     1750.27     54.94 o
   2  -3   3     4990.64     4351.35     98.39 o
   3  -3   3     5513.63     5687.23    238.20 o
   4  -3   3     3857.43     4017.06    183.44 o
   5  -3   3      122.31      140.95      7.87 o
   6  -3   3     1815.62     1939.87    130.08 o
   7  -3   3     3700.77     3905.09    220.58 o
   8  -3   3     1374.59     1483.02    109.07 o
   9  -3   3      213.91      255.37     15.74 o
  10  -3   3       83.79       48.69     24.32 o
  11  -3   3     1051.71     1021.46     65.92 o
  12  -3   3      219.25      188.42     23.95 o
 -12  -2   3      470.39      375.30     88.29 o
 -11  -2   3      486.98      515.24     27.17 o
 -10  -2   3      289.71      284.36     30.62 o
  -9  -2   3      113.27      110.96     21.85 o
  -8  -2   3      913.69     1098.76    103.63 o
  -7  -2   3      354.33      447.55     20.45 o
  -6  -2   3     2478.47     2817.32     90.76 o
  -5  -2   3     2210.30     2478.52    104.07 o
  -4  -2   3        0.52       -0.74     12.26 o
  -3  -2   3      883.10      877.68     54.14 o
  -2  -2   3     6606.09     6124.23    404.17 o
  -1  -2   3        5.33       29.51      3.99 o
   0  -2   3     9357.51     7593.02    145.83 o
   1  -2   3     2702.97     2454.27     86.52 o
   2  -2   3     3199.45     2824.73     85.14 o
   3  -2   3     2261.21     2066.87     96.29 o
   4  -2   3     8455.84     9193.29    559.42 o
   5  -2   3      387.34      394.43     40.39 o
   6  -2   3       46.94       72.29     20.01 o
   7  -2   3     5419.02     5967.42    372.12 o
   8  -2   3      461.37      469.65     23.22 o
   9  -2   3      186.50      179.73     13.40 o
  10  -2   3      529.53      500.06     31.32 o
  11  -2   3      783.44      705.86     32.39 o
  12  -2   3      128.35      124.67     36.35 o
 -12  -1   3        2.68       -7.05     24.90 o
 -11  -1   3      964.65     1107.60     39.24 o
 -10  -1   3      233.31      275.70     27.75 o
  -9  -1   3     1238.21     1471.29     54.49 o
  -8  -1   3       82.44      104.89     11.42 o
  -7  -1   3      115.75      107.78      8.58 o
  -6  -1   3     2923.72     3383.64    157.67 o
  -5  -1   3     8636.69    10305.44    431.51 o
  -4  -1   3      662.65      833.88     50.83 o
  -3  -1   3      162.31      160.39     12.06 o
  -2  -1   3     1715.81     1688.66    102.10 o
  -1  -1   3     1332.47     1393.13     77.74 o
   0  -1   3    10836.82     9620.51    332.98 o
   1  -1   3     1573.06     1498.89     36.23 o
   2  -1   3     8664.78     7660.43    344.34 o
   3  -1   3      133.25      112.16     13.99 o
   4  -1   3     6486.81     6562.91    646.73 o
   5  -1   3     1486.70     1488.32     99.75 o
   6  -1   3     2124.01     2323.14     96.05 o
   7  -1   3        7.27       -9.71      9.71 o
   8  -1   3     1853.26     1893.37     87.98 o
   9  -1   3     1959.97     1956.03     45.49 o
  10  -1   3      580.44      548.88     24.02 o
  11  -1   3       11.51        1.49     15.82 o
 -12   0   3       37.49       37.70     21.42 o
 -11   0   3        5.60        3.37     15.31 o
 -10   0   3      829.75      961.73     43.88 o
  -9   0   3     5139.24     6320.04    227.35 o
  -8   0   3      216.75      235.66      9.93 o
  -7   0   3       72.81       94.45     14.29 o
  -6   0   3     1208.30     1456.68     42.58 o
  -5   0   3     8848.94    11090.67    255.36 o
  -4   0   3      989.02     1090.95     26.28 o
  -3   0   3     6235.35     6279.69    227.63 o
  -2   0   3      792.70      854.19     54.95 o
  -1   0   3    13663.71    12244.23    667.15 o
   0   0   3     9725.15     7000.91    171.39 o
   1   0   3      151.32      174.44      8.76 o
   2   0   3       99.35      136.12      6.46 o
   3   0   3      440.66      477.14     41.90 o
   4   0   3     2031.89     1902.99    116.05 o
   5   0   3     2905.40     3110.74    158.51 o
   6   0   3     4340.91     4410.67    200.28 o
   7   0   3       54.94       60.92     10.68 o
   8   0   3      167.25      140.97     12.32 o
   9   0   3     1560.70     1459.26     37.74 o
  10   0   3      445.34      391.42     26.96 o
  11   0   3      122.26      142.46     37.13 o
 -13   1   3      287.01      228.95     46.83 o
 -12   1   3     1085.14     1295.18     49.26 o
 -11   1   3       20.70       22.20     12.52 o
 -10   1   3      328.65      345.25     23.60 o
  -9   1   3     2217.20     2702.37     51.64 o
  -8   1   3       70.81       81.81      7.94 o
  -7   1   3     2125.07     2520.81     48.22 o
  -6   1   3     1047.47     1256.33     26.14 o
  -5   1   3     2729.72     3470.50     75.10 o
  -4   1   3     2482.79     2562.25     59.65 o
  -3   1   3    11669.59    11903.03    238.94 o
  -2   1   3      790.53      821.46     18.42 o
  -1   1   3      345.26      399.99     20.19 o
   0   1   3     4404.32     3874.10     92.80 o
   1   1   3     2519.74     2211.48     45.00 o
   2   1   3     1739.31     2204.01    178.64 o
   3   1   3     2119.57     2066.98    103.21 o
   4   1   3     1596.48     1513.27    162.97 o
   5   1   3     3739.06     3687.28    213.78 o
   6   1   3     1665.83     1566.42     92.19 o
   7   1   3       72.08       88.65     18.39 o
   8   1   3       73.94       59.04     18.74 o
   9   1   3      333.03      286.74     19.91 o
  10   1   3      435.14      399.13     28.52 o
 -13   2   3      551.04      552.20     32.52 o
 -12   2   3     1576.07     1916.09     86.51 o
 -11   2   3      266.04      324.05     25.33 o
 -10   2   3        0.16        3.43     11.82 o
  -9   2   3      510.97      545.22     24.56 o
  -8   2   3      801.03      902.90     19.39 o
  -7   2   3     3562.45     3917.26     69.97 o
  -6   2   3     3129.72     3748.75     68.05 o
  -5   2   3      182.23      221.18      9.40 o
  -4   2   3      565.52      479.88     21.24 o
  -3   2   3     3935.89     4267.19     79.47 o
  -2   2   3      612.09      587.71     34.84 o
  -1   2   3     6505.42     6013.01    130.69 o
   0   2   3      301.29      314.06     15.93 o
   1   2   3      786.10      640.64     28.00 o
   2   2   3    21724.06    20707.08   1766.75 o
   3   2   3      889.59      834.39     45.69 o
   4   2   3      385.57      363.86     28.94 o
   5   2   3      249.96      253.38     22.78 o
   6   2   3      252.23      230.54     17.49 o
   7   2   3      786.10      654.56     31.47 o
   8   2   3     1422.04     1339.03     46.18 o
   9   2   3      157.31      103.42     22.50 o
  10   2   3        4.46      -12.26     28.45 o
 -13   3   3      410.39      427.97     37.45 o
 -12   3   3      432.77      468.93     21.08 o
 -11   3   3      758.73      845.66     25.89 o
 -10   3   3     4162.72     4750.37    122.85 o
  -9   3   3      174.58      191.88     11.91 o
  -8   3   3      383.13      405.49     14.35 o
  -7   3   3     8038.21     9298.70    218.50 o
  -6   3   3     3888.08     4597.56    111.28 o
  -5   3   3      110.41      127.49     10.11 o
  -4   3   3       46.00       71.59      6.99 o
  -3   3   3     2253.84     2248.74     76.78 o
  -2   3   3     5084.31     4621.60    177.64 o
  -1   3   3     7476.65     6583.32    322.44 o
   0   3   3      468.68      451.63     12.96 o
   1   3   3      714.16      702.21     31.30 o
   2   3   3     4809.56     4802.54    345.71 o
   3   3   3     1175.35     1225.42     40.03 o
   4   3   3      640.63      586.71     33.48 o
   5   3   3      228.24      222.91     11.92 o
   6   3   3      140.90      144.18     28.83 o
   7   3   3     1335.44     1285.57     42.42 o
   8   3   3     1026.63     1049.52     39.96 o
   9   3   3       12.57       30.27     22.70 o
 -13   4   3       29.40       38.95     19.65 o
 -12   4   3       47.37       60.45     25.29 o
 -11   4   3     1528.01     1730.74     42.67 o
 -10   4   3     1268.85     1496.72     41.50 o
  -9   4   3      751.07      834.45     24.10 o
  -8   4   3      332.75      351.35     16.32 o
  -7   4   3     2663.65     2742.52    115.52 o
  -6   4   3       94.55       97.14     12.28 o
  -5   4   3     5653.53     6123.04    271.82 o
  -4   4   3     1318.59     1407.63     43.34 o
  -3   4   3      656.19      655.76     19.38 o
  -2   4   3     5788.91     5596.51    132.51 o
  -1   4   3     4145.84     3825.69    144.08 o
   0   4   3      421.58      421.42     21.62 o
   1   4   3      359.98      296.92     10.14 o
   2   4   3     4950.21     5249.63    184.64 o
   3   4   3      206.39      188.60     15.20 o
   4   4   3     2984.63     3133.77    155.78 o
   5   4   3      209.97      235.38     20.42 o
   6   4   3        2.56       11.35     18.53 o
   7   4   3      231.61      221.96     28.56 o
   8   4   3      759.75      661.37     34.73 o
   9   4   3       19.53       82.37     39.30 o
 -14   5   3      513.30      548.51     42.88 o
 -13   5   3      263.48      288.18     19.86 o
 -12   5   3        6.33        0.47     15.22 o
 -11   5   3      553.00      591.19     28.97 o
 -10   5   3     2278.19     2599.49     58.51 o
  -9   5   3      525.27      519.96     27.71 o
  -8   5   3     1433.85     1579.84     90.38 o
  -7   5   3      107.13      119.23     16.21 o
  -6   5   3      637.83      658.56     24.57 o
  -5   5   3     5730.73     5944.14    301.75 o
  -4   5   3     1153.77     1136.45     45.67 o
  -3   5   3      723.71      778.86     18.25 o
  -2   5   3     2170.82     2152.97     45.21 o
  -1   5   3     1192.39     1153.49     33.79 o
   0   5   3     1734.71     1700.67     53.96 o
   1   5   3     6237.73     5992.16    372.58 o
   2   5   3        5.72        0.89     10.94 o
   3   5   3      623.17      578.00     35.73 o
   4   5   3     2285.89     2182.00    107.00 o
   5   5   3      437.94      414.39     27.90 o
   6   5   3      327.05      256.60     17.57 o
   7   5   3        0.45      -10.14     64.67 o
   8   5   3       70.21       82.27     40.30 o
 -14   6   3     1364.08     1299.87    111.55 o
 -13   6   3      318.82      338.81     17.95 o
 -12   6   3      148.53      169.72     16.34 o
 -11   6   3       69.81       69.35     13.58 o
 -10   6   3       37.64       22.54     11.49 o
  -9   6   3     3963.53     3828.61    157.63 o
  -8   6   3     2637.77     2726.97     66.87 o
  -7   6   3        4.97       25.35      9.99 o
  -6   6   3       75.88       49.44     18.00 o
  -5   6   3     3627.07     3647.86    159.63 o
  -4   6   3      922.62      880.38     42.56 o
  -3   6   3     5696.43     5879.28    239.79 o
  -2   6   3      571.02      617.48     21.49 o
  -1   6   3      216.63      203.82     12.60 o
   0   6   3     3739.94     3718.78    109.49 o
   1   6   3     3967.09     4086.55    165.47 o
   2   6   3      108.53      106.18     11.92 o
   3   6   3      308.81      270.96     12.39 o
   4   6   3     1722.31     1689.06     86.63 o
   5   6   3      322.96      256.75     22.17 o
   6   6   3      729.69      687.95     41.23 o
   7   6   3      203.93      148.34     18.57 o
   8   6   3       59.97       56.07     41.11 o
 -14   7   3      139.10      128.35     34.44 o
 -13   7   3      108.63      112.64     15.22 o
 -12   7   3      825.10      829.58     29.35 o
 -11   7   3       88.82       97.33     14.68 o
 -10   7   3      115.84      104.47     12.10 o
  -9   7   3     2472.80     2433.73    147.15 o
  -8   7   3     1791.31     1693.83     41.28 o
  -7   7   3      151.18      137.73     16.28 o
  -6   7   3      520.19      556.14     55.50 o
  -5   7   3     1665.95     1593.93     49.27 o
  -4   7   3      669.09      642.01     40.10 o
  -3   7   3     4426.74     4316.38     95.96 o
  -2   7   3       12.33        8.60      9.69 o
  -1   7   3       95.08       87.09      7.33 o
   0   7   3     1159.44     1093.13     26.16 o
   1   7   3     1331.30     1420.65     33.08 o
   2   7   3      916.18      981.93     48.10 o
   3   7   3      548.75      525.90     22.90 o
   4   7   3       81.02       36.26     15.83 o
   5   7   3      687.30      615.19     26.07 o
   6   7   3      616.15      570.10     33.65 o
   7   7   3       93.35      127.65     41.75 o
 -14   8   3       28.89      -42.73     43.08 o
 -13   8   3      190.19      155.28     18.56 o
 -12   8   3     1296.49     1245.72     47.81 o
 -11   8   3      406.94      375.40     41.90 o
 -10   8   3      495.66      470.40     28.11 o
  -9   8   3      426.87      444.12     28.46 o
  -8   8   3       76.73       55.18     25.10 o
  -7   8   3     2043.75     2172.19     91.80 o
  -6   8   3     2528.53     2528.35    109.13 o
  -5   8   3        8.52       -9.09      9.09 o
  -4   8   3       48.99       42.39     13.20 o
  -3   8   3     3084.19     3013.67     89.56 o
  -2   8   3      143.14      149.48     15.19 o
  -1   8   3      552.53      604.13     20.99 o
   0   8   3       37.00       30.85      8.93 o
   1   8   3      460.45      459.35     14.84 o
   2   8   3      828.94      830.81     24.44 o
   3   8   3     1130.72     1276.07     51.91 o
   4   8   3       19.10       18.38      7.82 o
   5   8   3        0.19       -5.44     14.92 o
   6   8   3      150.36       77.59     42.75 o
 -13   9   3        3.44       18.49     29.44 o
 -12   9   3     1451.06     1360.05     86.21 o
 -11   9   3      111.34      108.30     19.97 o
 -10   9   3     1033.42      962.49     46.96 o
  -9   9   3      164.14      141.50     20.97 o
  -8   9   3       81.28       64.99     15.20 o
  -7   9   3      975.42     1031.78     48.51 o
  -6   9   3     2194.37     2171.76     89.05 o
  -5   9   3       71.94       58.03      9.91 o
  -4   9   3       36.91       34.58      9.81 o
  -3   9   3       38.62       44.89     12.34 o
  -2   9   3      605.84      664.99     21.24 o
  -1   9   3     3894.95     4285.39    122.02 o
   0   9   3      252.24      266.44     20.76 o
   1   9   3       98.03       94.31     13.94 o
   2   9   3      316.44      360.06     20.40 o
   3   9   3      404.64      356.66     28.46 o
   4   9   3      478.32      391.63     25.07 o
   5   9   3        2.24       -4.85     37.82 o
 -13  10   3       27.01       18.25     23.21 o
 -12  10   3       53.62       70.92     26.81 o
 -11  10   3      242.63      232.89     26.96 o
 -10  10   3     1909.94     1869.07    118.22 o
  -9  10   3      271.25      225.19     33.61 o
  -8  10   3      127.59      112.77     13.98 o
  -7  10   3     1605.40     1587.46     64.37 o
  -6  10   3      450.14      448.52     19.08 o
  -5  10   3      706.58      774.64     49.89 o
  -4  10   3      627.81      650.82     32.98 o
  -3  10   3       31.38       25.56     10.46 o
  -2  10   3     1333.79     1439.63     83.35 o
  -1  10   3     1403.00     1401.25     44.66 o
   0  10   3       38.88       25.45     13.02 o
   1  10   3      101.93       86.33     16.70 o
   2  10   3        8.43        7.78     15.94 o
   3  10   3      140.72      131.16     18.50 o
   4  10   3      316.70      316.13     51.51 o
 -13  11   3      854.67      620.76     74.41 o
 -12  11   3      101.99       55.41     19.22 o
 -11  11   3      214.53      274.51     59.95 o
 -10  11   3      717.89      675.10     27.58 o
  -9  11   3      321.87      312.05     18.37 o
  -8  11   3      110.24       86.00     17.34 o
  -7  11   3      178.91      146.30     16.50 o
  -6  11   3      104.22       87.77     13.38 o
  -5  11   3     1297.53     1351.88     63.81 o
  -4  11   3     1019.91     1126.56     59.09 o
  -3  11   3      103.14      106.31     11.74 o
  -2  11   3      215.73      195.34     14.07 o
  -1  11   3      337.10      363.04     20.61 o
   0  11   3       73.13       98.75     15.56 o
   1  11   3      508.04      526.96     43.16 o
   2  11   3      119.10      100.64     19.58 o
   3  11   3       16.65       22.37     31.39 o
 -12  12   3      162.79      146.80     22.66 o
 -11  12   3        3.58      -11.81     23.34 o
 -10  12   3       79.18       25.74     21.99 o
  -9  12   3      244.51      246.39     18.02 o
  -8  12   3     1446.65     1368.22     97.74 o
  -7  12   3       26.43       20.94     12.64 o
  -6  12   3        1.35       -1.23     11.22 o
  -5  12   3     1074.71     1088.70     51.29 o
  -4  12   3      452.09      461.33     21.95 o
  -3  12   3      265.86      288.64     34.04 o
  -2  12   3      201.68      198.54     15.53 o
  -1  12   3        0.28        4.84     20.32 o
   0  12   3       67.29       27.76     20.55 o
   1  12   3     1029.20     1101.59     54.87 o
   2  12   3      102.20      115.74     24.60 o
 -12  13   3      255.73      107.04     48.66 o
 -11  13   3       87.79       82.46     42.96 o
 -10  13   3        5.68        7.43     15.44 o
  -9  13   3      136.92       84.19     17.05 o
  -8  13   3     1324.00     1280.86     65.05 o
  -7  13   3      250.10      242.11     20.35 o
  -6  13   3        2.24        9.99     19.22 o
  -5  13   3       18.76        8.28     12.58 o
  -4  13   3       86.61       69.68     15.75 o
  -3  13   3      662.65      727.24     29.66 o
  -2  13   3      475.94      552.50     85.60 o
  -1  13   3        3.86       10.23     27.38 o
   0  13   3      120.83       92.31     26.79 o
 -11  14   3      180.42      192.68     50.13 o
 -10  14   3      195.40      196.32     43.92 o
  -9  14   3       11.17      -30.81     30.81 o
  -8  14   3      319.27      286.84     20.05 o
  -7  14   3        5.04       21.12     17.85 o
  -6  14   3      406.60      447.74     23.32 o
  -5  14   3       71.33       59.15     16.81 o
  -4  14   3       59.75       41.25     16.10 o
  -3  14   3      288.43      289.63     32.28 o
  -2  14   3      370.93      410.82     37.25 o
  -1  14   3        9.96      -26.77     26.77 o
  -9  15   3      108.67      136.56     31.01 o
  -8  15   3        0.22      -36.29     36.29 o
  -7  15   3       52.47       56.67     23.08 o
  -6  15   3      724.84      688.10     35.95 o
  -5  15   3      215.43      184.70     19.54 o
  -4  15   3        3.74      -23.47     25.07 o
   2 -16   4       79.27      142.39     54.07 o
   3 -16   4       80.17      103.89     49.26 o
   4 -16   4      341.46      358.00     28.04 o
   5 -16   4       90.23      145.05     25.02 o
   6 -16   4       90.87      122.30     27.60 o
   7 -16   4        6.61       -8.52     26.57 o
   0 -15   4      362.80      385.53     35.47 o
   1 -15   4      352.10      419.38     36.92 o
   2 -15   4       86.44       72.95     23.90 o
   3 -15   4       52.18      143.79     16.31 o
   4 -15   4      361.61      388.29     28.77 o
   5 -15   4      793.74      837.35     44.95 o
   6 -15   4      477.79      533.95     61.69 o
   7 -15   4        0.02       32.03     38.53 o
   8 -15   4      173.09      185.90     53.13 o
   9 -15   4       90.51       58.11     43.02 o
  -2 -14   4       41.75      -11.83     35.77 o
  -1 -14   4       54.27       88.44     36.95 o
   0 -14   4      171.24      203.41     28.77 o
   1 -14   4      263.26      253.57     25.84 o
   2 -14   4       78.98      179.65     20.38 o
   3 -14   4      448.66      539.20     28.97 o
   4 -14   4      325.45      381.48     44.46 o
   5 -14   4      171.52      266.17     44.84 o
   6 -14   4      269.79      250.03     41.64 o
   7 -14   4       97.28       88.08     32.28 o
   8 -14   4       15.23        2.27     33.57 o
   9 -14   4      207.39      194.54     45.37 o
  10 -14   4      255.26      159.62     48.86 o
  -3 -13   4      130.61      134.76     36.26 o
  -2 -13   4      177.25      352.12     40.99 o
  -1 -13   4      160.10      315.64     34.41 o
   0 -13   4        0.28       67.25     24.97 o
   1 -13   4      468.48      451.73     18.66 o
   2 -13   4      427.11      446.15     18.25 o
   3 -13   4      453.67      604.10     35.61 o
   4 -13   4        8.21       88.88     34.86 o
   5 -13   4       66.32       47.40     32.12 o
   6 -13   4      370.94      477.90     45.73 o
   7 -13   4      467.51      453.98     46.91 o
   8 -13   4      296.17      241.58     45.35 o
   9 -13   4        8.51      -34.99     34.99 o
  10 -13   4      334.71      313.90     51.95 o
  11 -13   4      289.63      301.32     54.04 o
  -4 -12   4        1.21       81.08     34.86 o
  -3 -12   4      417.45      478.62     83.68 o
  -2 -12   4      295.02      386.86     37.84 o
  -1 -12   4     1333.13     1460.18     73.43 o
   0 -12   4        5.71       14.12     20.85 o
   1 -12   4      237.18      239.68     15.84 o
   2 -12   4      598.61      576.26     28.59 o
   3 -12   4      635.31      641.12     29.91 o
   4 -12   4      641.17      798.87     64.11 o
   5 -12   4      670.87      631.74     47.42 o
   6 -12   4      953.49      897.82     60.05 o
   7 -12   4      694.92      763.55     54.24 o
   8 -12   4     1005.96      972.08     66.25 o
   9 -12   4      172.64      147.94     26.13 o
  10 -12   4      102.00      106.15     31.57 o
  11 -12   4      211.29      217.38     44.97 o
  -6 -11   4      161.91      206.35     43.77 o
  -5 -11   4      461.93      555.44     49.60 o
  -4 -11   4      138.73      334.85     30.26 o
  -3 -11   4       29.65       40.50     23.65 o
  -2 -11   4     1573.17     1614.22     85.72 o
  -1 -11   4     1286.25     1360.14     69.78 o
   0 -11   4        6.08       25.29     12.18 o
   1 -11   4      917.33     1056.80     50.60 o
   2 -11   4     1172.09     1202.46     47.12 o
   3 -11   4      342.20      334.94     34.20 o
   4 -11   4     1022.68     1095.44     64.91 o
   5 -11   4      175.62      203.01     30.70 o
   6 -11   4      495.68      421.55     40.59 o
   7 -11   4       47.07       41.57     30.06 o
   8 -11   4      629.91      663.72     34.30 o
   9 -11   4       70.57       85.46     22.40 o
  10 -11   4      457.87      338.80     32.69 o
  11 -11   4       30.93       41.75     31.77 o
  12 -11   4      648.16      429.99     54.29 o
  -7 -10   4        7.65       33.32     39.57 o
  -5 -10   4      977.38     1074.54     67.12 o
  -4 -10   4      481.24      545.07     61.40 o
  -3 -10   4        7.65      101.71     27.57 o
  -2 -10   4       70.69      242.85     48.00 o
  -1 -10   4      593.43      591.75     42.13 o
   0 -10   4      488.99      591.08     44.22 o
   1 -10   4     4290.37     4538.31    131.21 o
   2 -10   4      593.52      567.15     23.23 o
   3 -10   4      485.37      465.43     64.25 o
   4 -10   4     1729.82     1852.87     90.88 o
   5 -10   4      410.00      442.46     36.17 o
   6 -10   4       98.29       67.49     21.90 o
   7 -10   4      856.81      777.55     37.63 o
   8 -10   4     1836.35     1781.94    126.83 o
   9 -10   4      698.97      662.00     36.50 o
  10 -10   4      645.74      584.91     36.39 o
  11 -10   4        1.15        6.42     31.48 o
  12 -10   4       18.72        2.22     42.53 o
  -6  -9   4        5.02       50.71     30.30 o
  -5  -9   4      995.25      996.55     63.56 o
  -4  -9   4      375.08      360.33     46.37 o
  -3  -9   4      641.61      726.69     51.80 o
  -2  -9   4      557.24      830.69     79.19 o
  -1  -9   4      440.61      486.19     31.70 o
   0  -9   4     2444.97     2657.52    111.56 o
   1  -9   4     7272.59     7662.32    203.95 o
   2  -9   4       67.10       65.67     10.00 o
   3  -9   4      216.97      192.11     11.54 o
   4  -9   4      100.33       74.52     19.59 o
   5  -9   4     2057.53     2139.24     75.85 o
   6  -9   4     3142.98     3176.30    105.99 o
   7  -9   4     1496.03     1479.99     52.56 o
   8  -9   4     1991.34     1910.59     67.29 o
   9  -9   4      607.02      638.50     68.86 o
  10  -9   4      560.16      516.10     37.04 o
  11  -9   4      298.70      242.82     31.74 o
  12  -9   4        0.83      -45.73     48.71 o
  -8  -8   4      698.55      730.09     62.54 o
  -7  -8   4       92.13       63.89     30.37 o
  -6  -8   4      124.21      238.23     43.73 o
  -5  -8   4      269.79      235.54     28.92 o
  -4  -8   4      265.05      247.44     22.89 o
  -3  -8   4     2832.49     3311.76    142.61 o
  -2  -8   4     1036.83     1117.56     53.15 o
  -1  -8   4      599.66      591.77     32.17 o
   0  -8   4       48.08       93.99     16.96 o
   1  -8   4     3117.16     3066.26    111.12 o
   2  -8   4      840.61      794.10     28.60 o
   3  -8   4     1634.80     1517.36     82.77 o
   4  -8   4      330.59      259.68     17.50 o
   5  -8   4     2038.70     2062.22     62.48 o
   6  -8   4     5409.41     5790.13    165.95 o
   7  -8   4      367.97      353.85     23.51 o
   8  -8   4      207.01      144.61     19.05 o
   9  -8   4      145.41      109.61     19.78 o
  10  -8   4      904.01      905.87     45.52 o
  11  -8   4      701.98      621.48     29.68 o
  12  -8   4      876.69      782.65     82.08 o
  -9  -7   4       34.45       52.13     49.86 o
  -8  -7   4      312.22      313.81     42.44 o
  -7  -7   4        9.14       -1.29     25.01 o
  -6  -7   4     2680.77     3252.09    152.46 o
  -5  -7   4        2.07       23.34     20.01 o
  -4  -7   4      582.00      571.57     57.22 o
  -3  -7   4     1633.65     1616.08     97.48 o
  -2  -7   4      604.20      594.18     18.96 o
  -1  -7   4      880.94      832.24     58.40 o
   0  -7   4      122.81      190.94     23.94 o
   1  -7   4      139.86       96.48      9.37 o
   2  -7   4     3334.25     3330.09     90.92 o
   3  -7   4     3331.93     3159.76    158.79 o
   4  -7   4       95.02       85.29     12.11 o
   5  -7   4     1806.30     1711.65     54.13 o
   6  -7   4      310.09      304.92     39.86 o
   7  -7   4      235.42      251.64     19.10 o
   8  -7   4     2717.51     2904.43     91.29 o
   9  -7   4      404.70      404.56     26.53 o
  10  -7   4      508.62      508.64     34.93 o
  11  -7   4      985.26      958.46     75.73 o
  12  -7   4      240.89      201.35     30.76 o
 -10  -6   4      523.51      427.89     62.32 o
  -9  -6   4       51.39       70.52     57.28 o
  -8  -6   4       56.56       68.17     21.21 o
  -7  -6   4      837.41      895.07     56.93 o
  -6  -6   4     3345.92     3762.65    145.15 o
  -5  -6   4       21.98       18.32     16.96 o
  -4  -6   4        5.41       -4.30      8.03 o
  -3  -6   4      243.63      221.26     39.66 o
  -2  -6   4     1892.14     1804.33     50.16 o
  -1  -6   4     3223.72     2801.87    104.53 o
   0  -6   4     4956.05     5131.74    133.56 o
   1  -6   4       83.17       60.29      7.95 o
   2  -6   4     4197.28     3786.05    220.51 o
   3  -6   4     2040.69     1740.28     59.63 o
   4  -6   4      240.07      202.67     14.57 o
   5  -6   4      693.22      737.96     28.81 o
   6  -6   4      173.24      166.99     23.09 o
   7  -6   4      264.92      314.04     14.20 o
   8  -6   4     3942.35     4114.53     97.53 o
   9  -6   4     1111.51     1162.08     40.03 o
  10  -6   4      398.82      388.05     20.59 o
  11  -6   4       39.59       45.67     25.34 o
  12  -6   4      882.84      739.67     51.78 o
 -10  -5   4      817.71      772.15     40.46 o
  -9  -5   4      423.23      412.70     32.34 o
  -8  -5   4       15.17        2.88     11.63 o
  -7  -5   4     1155.81     1226.39    112.64 o
  -6  -5   4     2642.24     2681.75     77.89 o
  -5  -5   4      583.85      657.39    104.17 o
  -4  -5   4     1140.24     1059.68     67.82 o
  -3  -5   4       66.44       76.38      6.97 o
  -2  -5   4      354.33      317.32     16.62 o
  -1  -5   4     8104.96     7622.09    268.48 o
   0  -5   4        4.13        2.85      6.07 o
   1  -5   4      120.38      161.75     13.54 o
   2  -5   4      168.19      157.36     11.36 o
   3  -5   4      691.71      598.92     34.45 o
   4  -5   4     4440.62     4250.95    167.57 o
   5  -5   4     2447.37     2345.58     61.72 o
   6  -5   4       53.37       73.12     27.84 o
   7  -5   4      628.90      712.59     71.83 o
   8  -5   4     4658.03     4958.07    174.98 o
   9  -5   4      861.98      915.84     67.38 o
  10  -5   4      177.67      202.72     20.09 o
  11  -5   4      171.81      196.56     19.69 o
  12  -5   4      542.46      491.14     36.40 o
 -11  -4   4        0.29      -23.05     49.64 o
 -10  -4   4     1007.64     1000.49     88.57 o
  -9  -4   4      513.24      540.80     49.71 o
  -8  -4   4      663.58      718.45     84.06 o
  -7  -4   4       20.36       23.19     11.57 o
  -6  -4   4       75.01       58.25      9.62 o
  -5  -4   4     2823.63     2867.86     80.01 o
  -4  -4   4     4798.64     4452.25    132.83 o
  -3  -4   4      623.90      594.61     18.18 o
  -2  -4   4       91.66       89.70      6.13 o
  -1  -4   4     3877.91     3718.21    140.70 o
   0  -4   4      332.58      349.87     18.34 o
   1  -4   4     3667.30     3099.94    100.92 o
   2  -4   4     2312.12     2000.93     53.58 o
   3  -4   4     2479.75     2450.78    107.14 o
   4  -4   4     2439.83     2273.18     62.92 o
   5  -4   4     1976.65     1926.12     98.26 o
   6  -4   4      179.13      166.99      8.30 o
   7  -4   4      287.66      306.06     26.94 o
   8  -4   4       76.36       70.33     18.10 o
   9  -4   4      355.76      357.14     19.57 o
  10  -4   4      712.92      732.37     32.91 o
  11  -4   4      432.47      381.93     25.69 o
  12  -4   4      196.99      143.33     25.33 o
 -11  -3   4        9.61       10.02     23.59 o
 -10  -3   4      189.97      244.45     21.52 o
  -9  -3   4      298.30      302.92     38.57 o
  -8  -3   4     3349.68     4099.28    306.91 o
  -7  -3   4      617.00      676.46     55.02 o
  -6  -3   4       21.07       37.96      8.96 o
  -5  -3   4     1651.39     1783.69     53.09 o
  -4  -3   4     5490.56     5290.59    340.70 o
  -3  -3   4     5449.87     5200.70    381.07 o
  -2  -3   4     1531.72     1314.33     42.72 o
  -1  -3   4      111.95      121.60      6.84 o
   0  -3   4      780.18      681.14     20.73 o
   1  -3   4    15454.38    12460.73    641.88 o
   2  -3   4     5263.75     4880.79     88.46 o
   3  -3   4      678.38      665.89     16.16 o
   4  -3   4      190.45      144.73      8.92 o
   5  -3   4     4337.29     4124.82    219.64 o
   6  -3   4     1699.52     1859.21     91.31 o
   7  -3   4      295.70      274.92     30.51 o
   8  -3   4      102.04       97.50     10.86 o
   9  -3   4      434.24      453.84     18.12 o
  10  -3   4      532.80      494.81     25.22 o
  11  -3   4      607.25      519.24     28.97 o
 -12  -2   4      195.06      211.15     28.12 o
 -11  -2   4      279.46      317.87     22.45 o
 -10  -2   4       10.78       24.87     13.40 o
  -9  -2   4      532.01      610.15     47.76 o
  -8  -2   4     3460.78     4376.72    130.45 o
  -7  -2   4      278.82      352.45     32.65 o
  -6  -2   4     1519.47     1611.47     70.50 o
  -5  -2   4       52.90       48.93      5.31 o
  -4  -2   4     5349.33     5722.35    167.11 o
  -3  -2   4     7040.09     6802.57    363.59 o
  -2  -2   4     3757.22     3219.65     79.86 o
  -1  -2   4      527.87      485.94     18.82 o
   0  -2   4      696.05      663.44     14.17 o
   1  -2   4     9793.37     8554.67    275.69 o
   2  -2   4     8294.42     7750.22    362.11 o
   3  -2   4      395.09      340.35     18.76 o
   4  -2   4      153.24      152.62      9.12 o
   5  -2   4     2829.24     2726.39    146.07 o
   6  -2   4     2241.98     2305.02    121.56 o
   7  -2   4     5639.48     6001.88    273.89 o
   8  -2   4        0.96      -10.66     10.66 o
   9  -2   4       72.31       56.82     13.41 o
  10  -2   4       94.33       59.32     15.84 o
  11  -2   4      742.38      654.64     32.62 o
 -12  -1   4      692.09      709.57     70.19 o
 -11  -1   4      750.64      840.10     54.79 o
 -10  -1   4      119.39      137.76     15.21 o
  -9  -1   4        0.88       12.77     10.94 o
  -8  -1   4     1017.13     1212.87     65.97 o
  -7  -1   4      772.37      917.47     58.24 o
  -6  -1   4     3458.13     3892.88    182.76 o
  -5  -1   4      722.10      813.96     56.36 o
  -4  -1   4      679.97      758.56     28.89 o
  -3  -1   4     2795.34     2694.99    142.18 o
  -2  -1   4     2731.03     2408.11    139.69 o
  -1  -1   4      290.23      330.68     11.91 o
   0  -1   4      840.87      704.20     24.53 o
   1  -1   4     1705.17     1496.63     65.00 o
   2  -1   4     3396.19     3207.30    144.99 o
   3  -1   4     5205.76     4961.01    349.40 o
   4  -1   4     3524.50     3732.95    235.90 o
   5  -1   4     1057.62     1053.58     59.79 o
   6  -1   4      978.27      940.79     47.74 o
   7  -1   4      446.22      454.38     24.77 o
   8  -1   4      979.38      985.04     40.04 o
   9  -1   4      286.46      268.20     23.03 o
  10  -1   4      240.21      221.27     25.22 o
  11  -1   4      303.16      291.58     51.23 o
 -13   0   4        0.53      -20.31     20.31 o
 -12   0   4      625.09      717.97     33.89 o
 -11   0   4      129.85      188.38     28.82 o
 -10   0   4      388.68      464.70     44.14 o
  -9   0   4     2387.52     2791.36     96.21 o
  -8   0   4       21.26       25.55      7.07 o
  -7   0   4      672.13      854.56     43.49 o
  -6   0   4     4764.13     5484.46    113.28 o
  -5   0   4     2149.13     2544.48     56.79 o
  -4   0   4      979.69     1050.43     23.67 o
  -3   0   4      555.68      560.26     27.76 o
  -2   0   4     5614.51     5389.48    251.03 o
  -1   0   4     2347.05     2276.93    156.97 o
   0   0   4     4404.06     3392.12    158.52 o
   1   0   4      872.72      880.53     36.59 o
   2   0   4     1156.47     1161.03     31.04 o
   3   0   4     2957.38     2873.18    211.38 o
   4   0   4     3315.29     3375.89    216.18 o
   5   0   4       21.46       -8.45      8.45 o
   6   0   4      622.24      616.96     33.94 o
   7   0   4     2739.57     2798.97    112.04 o
   8   0   4      693.37      646.17     39.10 o
   9   0   4     1398.70     1392.96     38.92 o
  10   0   4        2.90      -15.37     15.37 o
 -13   1   4       63.08       67.95     40.71 o
 -12   1   4       28.84       33.23     17.13 o
 -11   1   4      217.48      239.18     17.03 o
 -10   1   4     2396.68     2853.32     84.87 o
  -9   1   4     2231.95     2779.90     78.40 o
  -8   1   4       12.16       23.68      7.53 o
  -7   1   4      207.33      268.11     17.77 o
  -6   1   4     2320.69     2593.11     50.18 o
  -5   1   4     2480.18     2966.42     79.84 o
  -4   1   4      845.48      820.62     38.36 o
  -3   1   4     9985.59    10528.34    318.01 o
  -2   1   4     5413.04     5022.83    193.25 o
  -1   1   4    10909.94     9454.88    193.26 o
   0   1   4     7030.18     5972.42    159.53 o
   1   1   4       14.66       35.31      5.87 o
   2   1   4      200.48      193.24     13.64 o
   3   1   4     4119.60     4483.57    314.88 o
   4   1   4     3243.48     3216.37    158.25 o
   5   1   4     3124.51     3109.48    143.95 o
   6   1   4      451.26      496.44     25.73 o
   7   1   4      407.55      374.56     16.06 o
   8   1   4      456.44      404.91     18.02 o
   9   1   4      610.65      513.01     21.54 o
  10   1   4        6.95       32.56     29.03 o
 -13   2   4      771.54      881.54     51.17 o
 -12   2   4      719.52      828.09     37.46 o
 -11   2   4       89.71       81.27     10.47 o
 -10   2   4     1614.85     1922.65     44.25 o
  -9   2   4     2647.60     3281.25     66.46 o
  -8   2   4      194.07      214.15     20.38 o
  -7   2   4      920.79     1174.25     24.73 o
  -6   2   4      261.02      265.92     17.18 o
  -5   2   4      555.10      545.47     27.12 o
  -4   2   4     8255.43     8593.17    214.85 o
  -3   2   4     1491.00     1587.65     62.16 o
  -2   2   4     2443.17     2392.78     48.16 o
  -1   2   4      823.70      706.56     40.65 o
   0   2   4     2921.45     2646.76     70.23 o
   1   2   4      329.64      280.04     18.90 o
   2   2   4     3350.37     3106.07    157.92 o
   3   2   4      120.25      111.59      8.31 o
   4   2   4     1318.41     1169.50     60.76 o
   5   2   4     2670.86     2607.92    160.48 o
   6   2   4      145.83      143.05     11.54 o
   7   2   4        7.88      -15.41     16.91 o
   8   2   4        0.43       -4.29     11.04 o
   9   2   4      968.42      850.09     29.79 o
  10   2   4      112.98       58.09     42.77 o
 -13   3   4     1893.06     2144.29     72.61 o
 -12   3   4      810.71      935.02     47.02 o
 -11   3   4        5.73       -4.10     11.48 o
 -10   3   4      141.92      211.87     14.76 o
  -9   3   4      112.94      178.80      9.60 o
  -8   3   4     1381.24     1562.26     40.46 o
  -7   3   4     6061.52     7463.64    172.99 o
  -6   3   4       94.62       94.34      8.87 o
  -5   3   4     2058.02     2152.21    104.22 o
  -4   3   4     2405.85     2271.87     78.61 o
  -3   3   4     3663.45     3894.48    116.95 o
  -2   3   4     6917.94     6718.65    125.02 o
  -1   3   4        0.02       -1.30     10.54 o
   0   3   4     2409.40     2267.93     80.79 o
   1   3   4     2115.74     1901.04     76.29 o
   2   3   4     5364.22     5071.08    180.68 o
   3   3   4        1.20        0.55      7.28 o
   4   3   4       12.18       25.01     15.18 o
   5   3   4      664.55      631.17     62.97 o
   6   3   4      292.98      275.55     28.18 o
   7   3   4     1008.81      954.91     27.69 o
   8   3   4      221.06      192.77     47.84 o
   9   3   4       15.47       49.29     37.89 o
 -13   4   4      893.54     1019.09     54.83 o
 -12   4   4      657.21      687.16     25.56 o
 -11   4   4      457.51      516.38     17.00 o
 -10   4   4      200.40      252.69     12.61 o
  -9   4   4      119.97      161.03     11.04 o
  -8   4   4     3612.73     4001.31    177.67 o
  -7   4   4     6175.34     7287.38    215.30 o
  -6   4   4      121.89      132.09     11.81 o
  -5   4   4        1.27       -6.23      7.76 o
  -4   4   4     1191.90     1106.59     28.56 o
  -3   4   4     1854.49     1736.96     42.33 o
  -2   4   4    12500.62    12496.69    219.44 o
  -1   4   4     1268.79     1148.63     57.06 o
   0   4   4      250.66      218.46      8.52 o
   1   4   4     4038.80     3817.28    134.73 o
   2   4   4     5028.40     5150.94    182.45 o
   3   4   4      262.28      265.43     14.30 o
   4   4   4     1716.46     1751.66     67.86 o
   5   4   4      320.15      274.83     12.82 o
   6   4   4      284.63      222.15     23.80 o
   7   4   4     1198.78     1164.74     44.84 o
   8   4   4      221.55      217.39     28.90 o
 -14   5   4       52.78       41.07     26.93 o
 -13   5   4       47.98       52.59     15.95 o
 -12   5   4      210.45      210.05     16.30 o
 -11   5   4     1947.50     2085.53     63.80 o
 -10   5   4      946.48      995.98     25.95 o
  -9   5   4        2.88       -9.63     10.09 o
  -8   5   4     1261.27     1404.46     72.02 o
  -7   5   4     1587.06     1699.83    106.81 o
  -6   5   4       17.75        4.81      8.81 o
  -5   5   4     1851.92     1980.76     53.04 o
  -4   5   4      449.61      458.30     15.84 o
  -3   5   4      921.92      828.37     24.97 o
  -2   5   4     7755.72     7720.67    202.80 o
  -1   5   4      652.36      657.53     27.12 o
   0   5   4      257.92      243.45     10.88 o
   1   5   4      218.16      208.89     14.47 o
   2   5   4     1018.66      969.16     32.92 o
   3   5   4     1235.25     1236.81     53.16 o
   4   5   4     1522.70     1403.98     57.53 o
   5   5   4       53.23       39.06     12.20 o
   6   5   4       75.89       71.01     33.04 o
   7   5   4      788.57      705.32     47.27 o
   8   5   4       35.26      -32.44     39.84 o
 -14   6   4     1301.42     1308.00     53.42 o
 -13   6   4       39.29       36.98     14.34 o
 -12   6   4        2.69        5.26     11.39 o
 -11   6   4     1690.14     1823.93     47.08 o
 -10   6   4      488.48      516.07     18.93 o
  -9   6   4     1216.05     1291.70     69.96 o
  -8   6   4      219.53      185.08     13.05 o
  -7   6   4      358.25      319.10     14.25 o
  -6   6   4     1908.08     1946.03     83.41 o
  -5   6   4     3131.17     3228.99    103.40 o
  -4   6   4      147.02      144.41     12.27 o
  -3   6   4        6.40       -4.17      6.89 o
  -2   6   4     2187.79     2078.87     69.11 o
  -1   6   4        9.17       -2.91     10.83 o
   0   6   4     4369.79     4442.49     88.00 o
   1   6   4      515.85      504.58     28.77 o
   2   6   4      738.11      713.01     38.53 o
   3   6   4      435.36      377.12     23.98 o
   4   6   4     1229.69     1205.27     62.00 o
   5   6   4      191.32      163.26     24.43 o
   6   6   4       33.83      -13.58     24.82 o
   7   6   4       72.16       60.38     45.24 o
 -14   7   4      435.77      423.49     26.21 o
 -13   7   4      260.14      210.30     16.58 o
 -12   7   4       67.52       60.96     14.25 o
 -11   7   4      556.05      551.41     33.50 o
 -10   7   4      206.29      196.20     16.20 o
  -9   7   4     2776.74     2851.02     88.21 o
  -8   7   4     1099.56     1024.96     36.95 o
  -7   7   4        6.41       15.02     11.95 o
  -6   7   4     1142.78     1129.71     30.63 o
  -5   7   4     3071.24     3201.18     71.70 o
  -4   7   4      673.39      727.34     34.18 o
  -3   7   4      213.23      244.06     23.34 o
  -2   7   4       35.56       11.96      9.87 o
  -1   7   4      964.13      978.75     28.69 o
   0   7   4     5059.02     5393.48    135.20 o
   1   7   4      121.82      143.76     25.53 o
   2   7   4       15.77        4.57      9.30 o
   3   7   4       23.17       20.88      9.21 o
   4   7   4      582.69      515.33     33.94 o
   5   7   4      330.26      282.24     15.24 o
   6   7   4      432.78      426.11     41.51 o
 -14   8   4      471.22      531.01     55.51 o
 -13   8   4      160.97      148.72     17.07 o
 -12   8   4      744.23      734.42     25.02 o
 -11   8   4       24.65        7.19     13.68 o
 -10   8   4       36.35       83.56     21.07 o
  -9   8   4     2984.44     3155.30    313.58 o
  -8   8   4        3.09       -8.71     13.56 o
  -7   8   4      480.27      469.77     22.30 o
  -6   8   4       36.00       24.11      9.71 o
  -5   8   4     1333.17     1330.49     57.26 o
  -4   8   4     1132.46     1278.01     58.82 o
  -3   8   4     2264.61     2442.76     84.56 o
  -2   8   4       27.52       12.31     14.64 o
  -1   8   4      236.38      212.35     16.25 o
   0   8   4     1365.41     1413.97     41.98 o
   1   8   4      312.17      315.70     16.98 o
   2   8   4      574.83      569.89     25.86 o
   3   8   4        2.85        1.95     15.21 o
   4   8   4      253.01      211.99     13.53 o
   5   8   4      459.31      376.07     21.71 o
 -13   9   4      733.29      649.44     34.53 o
 -12   9   4      704.15      678.54     40.06 o
 -11   9   4      129.34      109.76     22.44 o
 -10   9   4       24.78        8.09     66.42 o
  -9   9   4      510.06      484.53     53.72 o
  -8   9   4      354.55      361.04     40.33 o
  -7   9   4     4143.35     3979.57    144.19 o
  -6   9   4       98.83      103.15     22.02 o
  -5   9   4      226.33      219.31     12.03 o
  -4   9   4     1705.42     1762.19     44.55 o
  -3   9   4     1059.67     1035.59     31.42 o
  -2   9   4       93.58      118.36     12.78 o
  -1   9   4      171.79      160.98     18.61 o
   0   9   4       28.73       18.19     10.12 o
   1   9   4       89.26       94.32     11.46 o
   2   9   4      840.99      863.61     32.43 o
   3   9   4      184.60      170.11     12.38 o
   4   9   4        9.66       -5.73     19.00 o
   5   9   4       91.83       73.87     44.53 o
 -13  10   4      506.01      469.75     60.44 o
 -12  10   4      518.11      446.88     29.87 o
 -11  10   4      527.90      522.37     32.39 o
 -10  10   4      332.27      369.51     26.98 o
  -9  10   4        1.48       -2.58     12.75 o
  -8  10   4       51.96       40.30     10.87 o
  -7  10   4     4249.85     4372.86    217.87 o
  -6  10   4      410.64      397.08     20.27 o
  -5  10   4       40.35       40.62     16.18 o
  -4  10   4      222.97      211.29     38.30 o
  -3  10   4      456.78      456.79     19.88 o
  -2  10   4     1129.60     1181.96     72.81 o
  -1  10   4     1186.10     1254.99     59.93 o
   0  10   4        6.20       -9.84     14.56 o
   1  10   4      222.34      196.86     24.97 o
   2  10   4      461.15      468.93     38.60 o
   3  10   4       61.82       28.76     22.91 o
 -13  11   4      106.48       80.87     24.28 o
 -12  11   4        1.98      -22.25     22.25 o
 -11  11   4      640.37      592.63     31.69 o
 -10  11   4      395.76      405.61     24.88 o
  -9  11   4       15.00      -14.07     16.30 o
  -8  11   4      126.26       69.94     13.29 o
  -7  11   4     1050.31      908.63     38.64 o
  -6  11   4      230.85      230.60     21.34 o
  -5  11   4      475.85      509.78     26.46 o
  -4  11   4      318.04      318.19     18.48 o
  -3  11   4      259.19      243.60     16.24 o
  -2  11   4     1288.37     1416.74     44.48 o
  -1  11   4      816.76      918.96     79.45 o
   0  11   4       65.82       67.87     32.28 o
   1  11   4        3.57      -19.56     19.56 o
   2  11   4       65.25       57.47     21.26 o
 -12  12   4       56.59       24.87     28.23 o
 -11  12   4      548.96      459.44     28.30 o
 -10  12   4      199.16      194.25     19.50 o
  -9  12   4       91.91       70.90     14.25 o
  -8  12   4       29.26       43.05     14.38 o
  -7  12   4       35.24        9.87     13.04 o
  -6  12   4        4.29        5.37     11.75 o
  -5  12   4     2127.69     2452.07     97.17 o
  -4  12   4      267.94      261.45     17.83 o
  -3  12   4        3.29      -13.24     13.24 o
  -2  12   4      218.52      185.87     23.75 o
  -1  12   4      182.40      216.44     29.89 o
   0  12   4       96.82      108.99     46.47 o
   1  12   4      209.66      183.31     25.51 o
 -11  13   4      120.56       80.50     28.94 o
 -10  13   4       80.62       57.53     18.99 o
  -9  13   4      313.44      297.68     20.31 o
  -8  13   4      152.60      161.03     20.57 o
  -7  13   4      324.57      302.11     20.28 o
  -6  13   4      550.87      550.02     22.22 o
  -5  13   4      518.76      493.25     24.34 o
  -4  13   4       88.06       54.63     18.98 o
  -3  13   4      143.33      165.70     19.22 o
  -2  13   4        1.76      -10.77     28.34 o
  -1  13   4        1.69       33.90     27.44 o
   0  13   4      368.23      377.26     91.09 o
 -10  14   4       29.92      -25.93     77.10 o
  -9  14   4      701.49      572.26     59.77 o
  -8  14   4      270.59      239.68     19.83 o
  -7  14   4       22.08       22.42     16.27 o
  -6  14   4        4.46      -16.54     16.54 o
  -5  14   4      193.04      197.77     19.26 o
  -4  14   4       85.44      134.23     32.11 o
  -3  14   4      374.09      359.52     37.01 o
  -2  14   4       50.80       89.85     56.41 o
  -7  15   4       77.23       93.62     23.36 o
  -6  15   4       63.45       49.83     22.65 o
   2 -16   5      558.54      672.62     70.85 o
   3 -16   5      102.88      110.20     58.73 o
   4 -16   5      328.19      316.64     48.19 o
   5 -16   5      235.19      203.25     87.53 o
   6 -16   5       70.45       25.74     48.42 o
   7 -16   5       66.82        5.36     45.20 o
   0 -15   5      358.23      366.24     35.51 o
   1 -15   5       15.64      112.75     32.46 o
   2 -15   5      176.69      139.62     14.74 o
   3 -15   5      563.69      585.23     32.50 o
   4 -15   5       46.94      125.12     48.13 o
   5 -15   5       55.56       55.40     40.79 o
   6 -15   5      126.14      113.13     49.86 o
   7 -15   5      292.49      281.18     53.44 o
   8 -15   5      290.22      324.60     52.00 o
   9 -15   5      347.15      267.97     59.98 o
  -2 -14   5       26.01        1.91     38.22 o
  -1 -14   5      436.90      492.75     47.00 o
   0 -14   5      517.43      550.60     49.09 o
   1 -14   5      128.95      153.57     12.82 o
   2 -14   5       28.18       31.81     11.29 o
   3 -14   5       69.84       69.39     16.26 o
   4 -14   5      829.18      969.45     68.74 o
   5 -14   5      431.11      469.54     54.24 o
   6 -14   5       31.64       15.29     33.64 o
   7 -14   5      365.20      329.46     48.64 o
   8 -14   5      369.42      330.13     47.55 o
   9 -14   5      577.47      456.89     63.05 o
  10 -14   5        5.87       -0.38     42.11 o
  -3 -13   5      170.69      203.76     33.48 o
  -2 -13   5        9.95       38.59     34.72 o
  -1 -13   5      207.66      252.28     30.06 o
   0 -13   5      185.95      218.83     21.79 o
   1 -13   5       89.76      116.05     14.64 o
   2 -13   5      971.13      967.12     44.02 o
   3 -13   5       17.15       28.12     24.39 o
   4 -13   5      433.40      457.80     47.42 o
   5 -13   5     1171.24     1272.42     77.05 o
   6 -13   5      285.43      294.29     36.57 o
   7 -13   5      173.68       55.04     37.33 o
   8 -13   5       59.77       44.91     32.92 o
   9 -13   5      827.67      773.37     67.27 o
  10 -13   5      159.14      153.82     42.28 o
  -5 -12   5       57.26       54.47     38.73 o
  -4 -12   5      356.76      391.44     52.64 o
  -3 -12   5      602.20      660.78     37.70 o
  -2 -12   5       40.49       96.33     26.05 o
  -1 -12   5       99.89      338.56     43.31 o
   0 -12   5      198.55      191.53      7.88 o
   1 -12   5      253.34      288.22     21.96 o
   2 -12   5     1654.43     1668.70     63.00 o
   3 -12   5       24.46       20.33     23.05 o
   4 -12   5       55.88       51.11     31.12 o
   5 -12   5       17.55       -6.09     25.92 o
   6 -12   5      471.62      466.43     42.04 o
   7 -12   5      415.94      342.85     37.13 o
   8 -12   5      575.21      524.99     53.64 o
   9 -12   5     1202.98     1083.67     52.04 o
  10 -12   5      130.60       64.05     31.56 o
  11 -12   5      590.37      514.43     63.96 o
  -6 -11   5        5.01       82.81     48.82 o
  -5 -11   5       19.10      205.57     38.57 o
  -4 -11   5      274.15      274.31     29.36 o
  -3 -11   5      518.56      501.78     51.10 o
  -2 -11   5     1094.93     1328.99     85.12 o
  -1 -11   5      462.08      467.43     44.62 o
   0 -11   5      565.30      529.06     26.64 o
   1 -11   5       24.52       61.81     14.35 o
   2 -11   5     1315.86     1364.02     50.90 o
   3 -11   5      482.63      446.97     20.22 o
   4 -11   5      898.03      907.27     59.18 o
   5 -11   5      347.01      271.02     34.84 o
   6 -11   5      820.07      824.91     55.67 o
   7 -11   5     2301.48     2273.91     82.55 o
   8 -11   5      787.92      733.57     38.29 o
   9 -11   5      119.43       80.62     26.71 o
  10 -11   5       34.14       -6.92     31.89 o
  11 -11   5      529.25      467.45     53.58 o
  -7 -10   5      332.21      301.90     54.31 o
  -6 -10   5       33.32       34.10     32.19 o
  -5 -10   5      738.70      928.44     72.76 o
  -4 -10   5       23.54       55.26     14.13 o
  -3 -10   5      694.89      668.27     56.76 o
  -2 -10   5     1357.08     1667.84     80.63 o
  -1 -10   5      735.51      803.45     96.16 o
   0 -10   5      128.46      121.05     13.69 o
   1 -10   5      273.28      279.91     20.64 o
   2 -10   5     1755.13     1785.90     66.00 o
   3 -10   5     1017.02     1039.28     95.33 o
   4 -10   5     1082.53     1217.91     67.23 o
   5 -10   5      335.70      285.22     26.61 o
   6 -10   5     1676.64     1675.24     57.41 o
   7 -10   5      534.06      514.44     28.84 o
   8 -10   5      396.17      398.66     26.52 o
   9 -10   5      485.90      464.66     33.27 o
  10 -10   5       86.01       96.89     28.34 o
  11 -10   5      952.19      883.25     56.14 o
  -8  -9   5       34.17      140.23     45.20 o
  -6  -9   5      387.20      420.26     38.66 o
  -5  -9   5     1369.66     1594.48     88.10 o
  -4  -9   5        0.43       -1.05     11.77 o
  -3  -9   5        4.72       36.32     14.70 o
  -2  -9   5      512.33      588.97     36.93 o
  -1  -9   5      549.60      577.79     32.95 o
   0  -9   5     1697.28     1777.09     58.07 o
   1  -9   5      816.71      840.22     30.56 o
   2  -9   5     1755.63     1703.99     77.91 o
   3  -9   5      218.29      202.37     11.93 o
   4  -9   5     3087.33     3046.59    131.47 o
   5  -9   5       75.39       36.90     15.23 o
   6  -9   5      314.41      257.28     21.84 o
   7  -9   5      284.34      246.18     26.28 o
   8  -9   5      924.28      881.79     39.25 o
   9  -9   5     1586.05     1491.06     94.23 o
  10  -9   5      447.73      431.59     49.62 o
  11  -9   5      103.72      119.92     38.42 o
  12  -9   5       66.00       42.26     44.13 o
  -8  -8   5      316.17      383.71     49.53 o
  -7  -8   5      146.53      142.21     31.52 o
  -6  -8   5      142.57      123.56     27.30 o
  -5  -8   5     2251.78     2460.22    105.73 o
  -4  -8   5      166.38      141.25     24.37 o
  -3  -8   5     1510.29     1441.63    115.72 o
  -2  -8   5      179.32      190.03     10.29 o
  -1  -8   5     2332.79     2387.14    146.51 o
   0  -8   5     4450.34     4285.10    117.45 o
   1  -8   5      599.98      508.42     42.45 o
   2  -8   5     1239.17     1249.13     39.00 o
   3  -8   5      144.79      133.32     22.55 o
   4  -8   5      630.34      627.17     26.77 o
   5  -8   5     2219.22     2286.15     71.89 o
   6  -8   5     1958.20     2064.96     90.51 o
   7  -8   5        0.74       30.52     28.02 o
   8  -8   5      422.09      413.49     31.96 o
   9  -8   5     1765.41     1787.69     67.57 o
  10  -8   5      755.59      714.42     46.92 o
  11  -8   5       67.32       42.93     25.57 o
  12  -8   5      107.34      104.37     49.60 o
  -9  -7   5      879.55      636.16     60.29 o
  -8  -7   5      165.95      157.80     33.68 o
  -7  -7   5       38.59       14.54     24.79 o
  -6  -7   5        4.23      107.69     39.48 o
  -5  -7   5      193.75      162.21     21.25 o
  -4  -7   5      591.93      616.53     72.43 o
  -3  -7   5     4453.65     4436.51    253.42 o
  -2  -7   5        6.23       -6.24     11.00 o
  -1  -7   5      332.07      271.98     13.14 o
   0  -7   5     5771.84     5763.53    149.18 o
   1  -7   5      502.17      440.41     28.28 o
   2  -7   5       96.53       80.39      7.48 o
   3  -7   5     1311.35     1306.94     42.29 o
   4  -7   5     3425.92     3230.02    186.02 o
   5  -7   5     2490.40     2587.06     77.03 o
   6  -7   5     1587.23     1819.95     57.76 o
   7  -7   5       53.16       53.69     33.58 o
   8  -7   5       65.30       62.43     19.61 o
   9  -7   5      184.23      161.68     24.22 o
  10  -7   5      834.23      941.86     76.21 o
  11  -7   5      796.80      783.03    103.21 o
  12  -7   5       35.54       21.45     24.49 o
 -10  -6   5       18.65      112.87     45.40 o
  -9  -6   5      349.77      308.98     29.12 o
  -8  -6   5      268.66      186.11     12.60 o
  -7  -6   5      581.27      708.28     43.06 o
  -6  -6   5     1072.31     1424.81     82.90 o
  -5  -6   5      292.94      262.29     25.53 o
  -4  -6   5      786.40      749.45     93.71 o
  -3  -6   5     2410.43     2346.63     74.26 o
  -2  -6   5      183.36      150.80      8.89 o
  -1  -6   5      928.66      904.62     29.76 o
   0  -6   5       78.42       43.02      7.63 o
   1  -6   5      546.00      422.72     25.41 o
   2  -6   5     6050.62     5921.86    155.10 o
   3  -6   5     2158.45     2076.14     57.46 o
   4  -6   5     1416.43     1343.27     58.24 o
   5  -6   5      861.53      904.19     51.30 o
   6  -6   5     1724.89     1727.32     73.83 o
   7  -6   5      835.76      827.47     48.48 o
   8  -6   5      248.12      267.26     13.66 o
   9  -6   5        6.23        4.41     13.01 o
  10  -6   5      791.94      847.22     69.00 o
  11  -6   5      468.73      407.95     32.42 o
  12  -6   5      120.55      130.34     42.82 o
 -10  -5   5      286.15      174.78     45.46 o
  -9  -5   5       69.15       77.05     55.69 o
  -8  -5   5      146.90      118.95     18.31 o
  -7  -5   5     4090.70     4630.15    175.14 o
  -6  -5   5     1478.79     1862.87     81.45 o
  -5  -5   5        0.77       -1.94      7.23 o
  -4  -5   5        2.99        2.89      9.75 o
  -3  -5   5     1466.14     1350.07     33.79 o
  -2  -5   5     3599.10     3568.01     81.58 o
  -1  -5   5     4854.34     4755.90    128.97 o
   0  -5   5       15.50        5.26     12.22 o
   1  -5   5      488.23      405.85     15.58 o
   2  -5   5    12399.62    12746.23    300.55 o
   3  -5   5     1730.02     1733.92     61.00 o
   4  -5   5      498.85      395.49     26.84 o
   5  -5   5        0.25       -7.81      7.81 o
   6  -5   5      625.83      601.06     41.39 o
   7  -5   5      746.82      740.51     19.61 o
   8  -5   5     3232.24     3516.29    197.11 o
   9  -5   5       15.95        7.11     22.22 o
  10  -5   5      110.50      119.53     24.77 o
  11  -5   5       87.05      112.31     55.59 o
 -11  -4   5      188.32      134.65     47.02 o
 -10  -4   5     1262.14     1391.86     76.76 o
  -9  -4   5       40.93       47.31     14.55 o
  -8  -4   5       54.79       42.33     11.74 o
  -7  -4   5     2712.67     2795.27    117.38 o
  -6  -4   5      784.08      835.89     32.12 o
  -5  -4   5     1172.07     1198.73     67.00 o
  -4  -4   5       24.06       19.37      8.37 o
  -3  -4   5      252.43      225.28     11.37 o
  -2  -4   5     3462.74     3360.68     98.05 o
  -1  -4   5     7131.30     6605.91    260.74 o
   0  -4   5      638.56      612.29     21.04 o
   1  -4   5      283.09      316.19     14.25 o
   2  -4   5     3017.24     2809.80     61.49 o
   3  -4   5     3667.56     3256.40     66.58 o
   4  -4   5     4240.28     4016.20     99.23 o
   5  -4   5      396.98      337.55     18.23 o
   6  -4   5      351.05      349.33     18.61 o
   7  -4   5     2132.01     2109.31     90.86 o
   8  -4   5      949.04      965.71     27.72 o
   9  -4   5      133.04      142.37     15.97 o
  10  -4   5      227.29      214.65     23.23 o
  11  -4   5       35.54       14.76     24.54 o
 -11  -3   5      857.88      882.96     69.39 o
 -10  -3   5      215.21      219.16     24.66 o
  -9  -3   5      160.03      172.79     14.77 o
  -8  -3   5      508.15      589.09     38.21 o
  -7  -3   5      550.28      561.70     23.37 o
  -6  -3   5     1198.77     1332.02     75.31 o
  -5  -3   5     3196.58     3129.19    130.74 o
  -4  -3   5      224.81      189.29      7.36 o
  -3  -3   5     1162.46     1086.41     60.06 o
  -2  -3   5     3000.84     2936.63     67.43 o
  -1  -3   5     4416.86     3696.18     69.38 o
   0  -3   5      628.49      520.04     23.63 o
   1  -3   5     4324.10     3798.39     79.43 o
   2  -3   5      754.95      648.65     16.43 o
   3  -3   5      619.58      474.90     13.68 o
   4  -3   5     6013.38     5522.40    120.41 o
   5  -3   5     3283.37     3172.50     76.06 o
   6  -3   5        4.80        2.02     15.81 o
   7  -3   5       80.15       68.18     16.74 o
   8  -3   5     1603.66     1679.15    120.07 o
   9  -3   5      436.43      420.10     22.90 o
  10  -3   5      933.47      924.01     32.26 o
  11  -3   5        0.39      -16.86     23.23 o
 -12  -2   5        5.13        5.36     17.47 o
 -11  -2   5       15.29       14.83     19.95 o
 -10  -2   5      739.05      828.53     41.79 o
  -9  -2   5     1223.66     1337.00     39.71 o
  -8  -2   5     2984.57     3715.82     89.48 o
  -7  -2   5       30.14       41.64      6.95 o
  -6  -2   5      208.14      257.77     13.97 o
  -5  -2   5     3845.13     4149.76    152.13 o
  -4  -2   5     2686.14     2646.22    109.40 o
  -3  -2   5      887.60      810.20     17.12 o
  -2  -2   5       32.02       15.24      4.99 o
  -1  -2   5     1360.72     1179.31     24.90 o
   0  -2   5     5962.38     5482.31    198.40 o
   1  -2   5     7627.18     6341.82    269.74 o
   2  -2   5      698.03      731.52     27.02 o
   3  -2   5       76.38      113.96      9.17 o
   4  -2   5     3142.14     3250.64    215.56 o
   5  -2   5     3605.04     3856.01    254.43 o
   6  -2   5     1967.02     1937.01     52.90 o
   7  -2   5      332.26      366.34     27.25 o
   8  -2   5      584.13      613.45     26.15 o
   9  -2   5      275.87      252.86     17.07 o
  10  -2   5      751.93      682.02     30.15 o
  11  -2   5       64.50       34.70     24.08 o
 -12  -1   5      635.47      744.82     57.33 o
 -11  -1   5        6.19       25.80     16.10 o
 -10  -1   5       68.80       52.12     13.35 o
  -9  -1   5     2046.19     2444.14     93.11 o
  -8  -1   5     1783.13     2203.42    125.65 o
  -7  -1   5      104.30      106.63     14.67 o
  -6  -1   5     1012.88     1103.48     69.74 o
  -5  -1   5     3876.86     4273.04    162.95 o
  -4  -1   5     2364.39     2369.50     78.40 o
  -3  -1   5     5983.13     5638.52    326.54 o
  -2  -1   5        4.18       31.87      6.33 o
  -1  -1   5     6014.25     4921.33    302.38 o
   0  -1   5     2785.91     2265.69     76.22 o
   1  -1   5     7034.40     6419.72    185.53 o
   2  -1   5      922.74      842.64     41.06 o
   3  -1   5      627.46      565.39     33.87 o
   4  -1   5       81.38       87.70     10.34 o
   5  -1   5     4221.96     4300.81    155.38 o
   6  -1   5     2141.27     2127.44     67.56 o
   7  -1   5      578.97      566.51     24.18 o
   8  -1   5       96.20       77.11     13.50 o
   9  -1   5        5.30       -3.81     13.87 o
  10  -1   5     1032.06     1025.08     35.82 o
 -13   0   5       48.39       43.85     20.73 o
 -12   0   5     1437.04     1796.92     60.58 o
 -11   0   5      592.02      675.51     38.44 o
 -10   0   5      287.04      278.26     27.71 o
  -9   0   5      286.18      343.38     19.20 o
  -8   0   5      242.34      291.96     23.09 o
  -7   0   5     1225.82     1381.89     76.74 o
  -6   0   5     3471.13     4018.22     85.93 o
  -5   0   5        0.13       -4.90      4.90 o
  -4   0   5     4455.26     4562.98    184.25 o
  -3   0   5     1609.65     1500.31     73.44 o
  -2   0   5      152.95      147.08     10.94 o
  -1   0   5     2527.60     2444.45    167.42 o
   0   0   5      256.30      210.92     14.83 o
   1   0   5     9283.90     8060.53    392.42 o
   2   0   5     2342.09     2174.28     69.98 o
   3   0   5     1150.03      963.69     41.21 o
   4   0   5      152.27      141.40      9.74 o
   5   0   5     1189.61     1174.97     64.28 o
   6   0   5      602.44      592.99     34.99 o
   7   0   5      572.04      529.86     20.31 o
   8   0   5      109.05       89.04     13.73 o
   9   0   5      103.15       98.67     14.61 o
  10   0   5      214.19      146.09     20.07 o
 -13   1   5       87.15      106.97     37.50 o
 -12   1   5     1758.90     2170.83    118.81 o
 -11   1   5      464.69      513.23     21.76 o
 -10   1   5     1697.88     1938.72     43.95 o
  -9   1   5      101.65      127.59     11.46 o
  -8   1   5      207.43      259.31     15.80 o
  -7   1   5     1853.70     2059.43     46.98 o
  -6   1   5     8613.96     9983.96    196.24 o
  -5   1   5       72.44       75.66      5.25 o
  -4   1   5      963.05     1067.04     58.15 o
  -3   1   5      387.06      550.94     35.35 o
  -2   1   5     2490.11     2302.76     56.92 o
  -1   1   5     7339.34     7032.95    416.62 o
   0   1   5     1541.01     1365.60     48.23 o
   1   1   5     1232.97     1099.43     30.66 o
   2   1   5      572.65      484.36     36.36 o
   3   1   5     4022.59     3992.31    224.16 o
   4   1   5      318.45      277.96     23.44 o
   5   1   5      890.04      827.94     26.29 o
   6   1   5      111.55      100.76     11.58 o
   7   1   5     1319.60     1285.66     57.78 o
   8   1   5      833.05      750.33     26.67 o
   9   1   5       55.48       43.82     18.57 o
  10   1   5      252.41      167.33     43.43 o
 -13   2   5       32.05       55.63     21.30 o
 -12   2   5      178.34      220.91     23.21 o
 -11   2   5      344.45      409.83     17.41 o
 -10   2   5     2184.19     2623.64     57.05 o
  -9   2   5     1034.34     1271.90     55.22 o
  -8   2   5      346.76      382.20     25.95 o
  -7   2   5     1214.26     1360.20     55.06 o
  -6   2   5     4519.79     5053.80    163.11 o
  -5   2   5      483.56      451.02     15.69 o
  -4   2   5     3649.75     3837.82     76.11 o
  -3   2   5      635.54      658.59     23.22 o
  -2   2   5    12249.46    11597.91    533.76 o
  -1   2   5     9747.05     9283.66    368.31 o
   0   2   5     2392.17     2153.69     45.58 o
   1   2   5      285.51      262.43     15.15 o
   2   2   5      380.26      368.28     22.76 o
   3   2   5      441.37      375.64     28.22 o
   4   2   5     2364.08     2413.73    134.49 o
   5   2   5     1887.34     1794.03    136.44 o
   6   2   5       39.57       19.47     13.58 o
   7   2   5      456.63      419.68     18.14 o
   8   2   5      709.41      659.71     24.37 o
   9   2   5      199.67      173.17     18.07 o
 -13   3   5      658.44      764.32     62.41 o
 -12   3   5       28.89       32.81     12.57 o
 -11   3   5      548.23      611.89     21.32 o
 -10   3   5     3146.76     3616.30     65.99 o
  -9   3   5      180.37      225.08     11.00 o
  -8   3   5      647.48      752.28     41.71 o
  -7   3   5      109.36       95.54     10.34 o
  -6   3   5     1317.46     1376.02     86.29 o
  -5   3   5     3439.59     3813.64     95.19 o
  -4   3   5     7134.01     6918.28    235.78 o
  -3   3   5       13.79       -6.47      6.47 o
  -2   3   5     3802.05     3974.35    174.48 o
  -1   3   5     3318.06     3102.44    110.91 o
   0   3   5      474.65      420.21     15.39 o
   1   3   5     1342.36     1247.54     33.20 o
   2   3   5     1758.19     1807.95     73.35 o
   3   3   5     2724.62     2775.13    103.88 o
   4   3   5      682.92      567.09     29.36 o
   5   3   5     1272.22     1242.83     59.46 o
   6   3   5        1.51        3.26     12.98 o
   7   3   5       22.98       47.24     12.21 o
   8   3   5      238.55      225.74     29.14 o
   9   3   5       88.96      122.23     47.20 o
 -13   4   5     1478.87     1715.36     52.11 o
 -12   4   5      221.74      238.86     16.73 o
 -11   4   5        2.05       13.11     11.94 o
 -10   4   5      473.15      506.86     17.98 o
  -9   4   5     1274.59     1508.26     72.56 o
  -8   4   5      403.17      452.90     29.70 o
  -7   4   5     2879.48     3104.32    168.78 o
  -6   4   5      533.72      582.06     24.54 o
  -5   4   5     2145.13     2068.48     65.22 o
  -4   4   5     5632.23     5790.91    188.07 o
  -3   4   5      253.29      242.46     19.61 o
  -2   4   5       38.27       -2.16     16.67 o
  -1   4   5      146.99      133.39      8.87 o
   0   4   5     1149.82     1073.43     28.65 o
   1   4   5     7762.43     7967.39    253.59 o
   2   4   5      709.87      735.03     32.75 o
   3   4   5      251.19      195.82     10.31 o
   4   4   5       63.33       56.16      9.81 o
   5   4   5      484.44      429.42     14.42 o
   6   4   5      235.37      204.94     44.52 o
   7   4   5      840.53      866.30     47.19 o
   8   4   5       70.20      146.50     42.86 o
 -14   5   5      239.81      228.60     37.50 o
 -13   5   5      584.06      563.58     49.79 o
 -12   5   5      365.90      355.35     17.10 o
 -11   5   5      200.80      229.98     14.33 o
 -10   5   5       56.09       69.10     11.09 o
  -9   5   5      143.90      158.27     11.88 o
  -8   5   5     8737.42     9204.61    451.44 o
  -7   5   5       43.90       28.39      9.81 o
  -6   5   5      206.98      214.89     15.83 o
  -5   5   5      175.55      161.30     18.50 o
  -4   5   5     3768.83     3875.86    203.79 o
  -3   5   5     1935.43     2133.34     85.22 o
  -2   5   5     5047.22     5122.47    270.34 o
  -1   5   5        0.13       14.03     11.25 o
   0   5   5      709.76      709.43     33.97 o
   1   5   5     5093.59     5032.42    142.47 o
   2   5   5      675.49      685.26     23.25 o
   3   5   5      183.34      159.26     11.34 o
   4   5   5       64.78      124.99     75.35 o
   5   5   5      589.20      534.84     25.83 o
   6   5   5      411.65      382.57     40.44 o
   7   5   5     1020.29      909.70     36.18 o
 -14   6   5        9.29      -10.90     19.07 o
 -13   6   5       78.10       66.42     19.00 o
 -12   6   5      361.10      354.90     34.70 o
 -11   6   5      785.77      856.77     55.52 o
 -10   6   5      444.46      370.52     23.86 o
  -9   6   5      548.40      585.55     57.92 o
  -8   6   5      701.25      720.83     37.16 o
  -7   6   5      317.58      366.92     17.38 o
  -6   6   5     3341.53     3598.30    126.31 o
  -5   6   5       36.37       41.81     15.43 o
  -4   6   5      381.32      317.76     12.58 o
  -3   6   5     2108.16     2056.57     44.09 o
  -2   6   5     5749.45     5838.79    148.97 o
  -1   6   5      122.44      116.07     14.95 o
   0   6   5        3.90       -8.26      8.26 o
   1   6   5     1376.31     1366.27     51.06 o
   2   6   5      402.06      390.27     27.40 o
   3   6   5      711.95      680.20     49.16 o
   4   6   5      115.37      125.15     19.37 o
   5   6   5      172.66      137.23     14.00 o
   6   6   5      266.96      275.63     33.89 o
   7   6   5      255.57      229.29     51.53 o
 -14   7   5      141.07      107.79     22.17 o
 -13   7   5       32.62       37.90     16.10 o
 -12   7   5      339.81      351.93     30.26 o
 -11   7   5      822.78      811.59     49.34 o
 -10   7   5      286.40      302.35     24.29 o
  -9   7   5      347.79      406.29     24.33 o
  -8   7   5      325.98      344.66     18.29 o
  -7   7   5       22.60       -2.06     12.42 o
  -6   7   5     4251.94     4423.73    172.84 o
  -5   7   5      596.78      553.41     38.84 o
  -4   7   5        9.37        7.89     12.37 o
  -3   7   5      467.96      447.04     14.67 o
  -2   7   5     1663.29     1684.75    108.83 o
  -1   7   5      329.36      332.47     16.16 o
   0   7   5     2825.02     2910.34     99.87 o
   1   7   5      294.39      276.88     60.02 o
   2   7   5      354.48      374.47     15.81 o
   3   7   5      921.98      902.99     69.77 o
   4   7   5      194.53      173.44     22.57 o
   5   7   5       80.20       66.23     14.74 o
   6   7   5        3.80        2.91     44.35 o
 -13   8   5       59.74       54.46     18.36 o
 -12   8   5       62.38       34.97     18.59 o
 -11   8   5      422.17      418.29     21.88 o
 -10   8   5     1035.70     1058.21     88.48 o
  -9   8   5     2071.16     2264.15    147.39 o
  -8   8   5      178.83      173.45     14.74 o
  -7   8   5      318.09      292.11     25.85 o
  -6   8   5     3613.21     3595.26    132.14 o
  -5   8   5      627.25      673.49     24.86 o
  -4   8   5      550.59      559.06     27.09 o
  -3   8   5      188.69      186.38     10.97 o
  -2   8   5      287.05      283.61     13.24 o
  -1   8   5      484.86      474.08     28.50 o
   0   8   5     2469.98     2577.50     62.10 o
   1   8   5        9.32       35.77     13.16 o
   2   8   5        4.37       -2.85     11.75 o
   3   8   5      313.81      324.10     17.42 o
   4   8   5      264.50      267.49     17.37 o
   5   8   5      354.82      342.09     54.13 o
 -13   9   5      625.54      527.80     32.14 o
 -12   9   5       14.68       10.44     17.96 o
 -11   9   5       96.36      123.56     17.74 o
 -10   9   5     1169.71     1249.77     70.25 o
  -9   9   5     1472.95     1608.53    138.63 o
  -8   9   5        1.78        9.40     12.07 o
  -7   9   5      229.35      214.73     27.20 o
  -6   9   5      943.80      883.59     37.77 o
  -5   9   5      150.22      152.94     11.48 o
  -4   9   5     1840.96     1927.62     88.47 o
  -3   9   5      414.45      433.75     25.31 o
  -2   9   5       47.19       43.57      9.90 o
  -1   9   5      632.45      657.22     23.45 o
   0   9   5      357.99      402.02     19.85 o
   1   9   5      180.64      191.85     20.19 o
   2   9   5      216.24      218.29     14.75 o
   3   9   5       32.23       35.90     13.21 o
   4   9   5      338.56      271.33     68.82 o
 -13  10   5      522.30      471.58     45.65 o
 -12  10   5      334.24      280.14     32.82 o
 -11  10   5       15.54      -13.25     18.20 o
 -10  10   5       90.22       62.06     18.67 o
  -9  10   5      702.50      610.07     32.75 o
  -8  10   5      196.72      185.73     13.98 o
  -7  10   5      358.10      329.26     18.01 o
  -6  10   5      154.96      122.32     12.75 o
  -5  10   5     1032.25      991.71     32.25 o
  -4  10   5     1604.53     1720.12     99.15 o
  -3  10   5      222.98      207.65     33.51 o
  -2  10   5      154.08      142.92     14.14 o
  -1  10   5       14.25       22.23     20.52 o
   0  10   5       73.74       46.18     21.40 o
   1  10   5      504.45      535.56     28.38 o
   2  10   5      590.92      591.61     32.91 o
   3  10   5        1.01       -4.35     24.37 o
 -12  11   5       29.34        7.08     22.99 o
 -11  11   5      168.68      162.35     36.31 o
 -10  11   5       27.23       18.62     45.84 o
  -9  11   5      208.28      199.36     19.50 o
  -8  11   5     1206.10     1180.73     79.70 o
  -7  11   5     1948.54     2009.29    110.39 o
  -6  11   5       12.07        1.40     14.28 o
  -5  11   5       30.59       38.77     18.92 o
  -4  11   5      277.20      248.29     18.00 o
  -3  11   5      378.80      420.83     29.23 o
  -2  11   5      849.69      898.76     44.84 o
  -1  11   5        5.17       -3.31     20.43 o
   0  11   5       22.84        9.90     21.92 o
   1  11   5      394.88      403.20     29.33 o
   2  11   5      298.91      231.05     33.57 o
 -12  12   5      219.71      236.47     48.62 o
 -11  12   5      687.84      571.06     45.17 o
 -10  12   5      120.18      115.30     15.69 o
  -9  12   5       20.58       21.28     20.64 o
  -8  12   5     1149.83     1139.23     36.35 o
  -7  12   5      334.53      314.48     22.10 o
  -6  12   5      109.95       96.17     15.55 o
  -5  12   5       16.97       15.53     13.17 o
  -4  12   5       17.97        6.10     14.50 o
  -3  12   5      218.67      229.40     52.72 o
  -2  12   5      849.53      919.59    120.34 o
  -1  12   5        6.76       15.02     25.46 o
   0  12   5        4.14      -30.71     31.28 o
 -11  13   5      466.02      439.42     57.40 o
 -10  13   5       37.89       42.00     22.66 o
  -9  13   5      198.04      172.12     18.50 o
  -8  13   5      112.81       78.22     17.81 o
  -7  13   5       32.60       12.51     16.29 o
  -6  13   5      278.72      277.37     19.61 o
  -5  13   5      829.46      841.68     65.82 o
  -4  13   5        9.72       33.76     38.02 o
  -3  13   5      101.36       79.13     25.96 o
  -2  13   5      333.49      345.12     80.02 o
  -1  13   5        5.14      -20.34     35.59 o
  -9  14   5      593.69      536.47     35.57 o
  -8  14   5       68.76       59.49     23.86 o
  -7  14   5       10.06       22.99     21.43 o
  -6  14   5       94.13       89.63     21.55 o
  -5  14   5      420.81      444.45     26.39 o
  -4  14   5       52.14       62.87     23.82 o
   3 -16   6       64.99       99.08     49.35 o
   4 -16   6       21.60      -24.70     45.93 o
   5 -16   6      485.07      502.91     74.47 o
   6 -16   6      447.99      304.52     65.78 o
   0 -15   6        0.40      -23.12     26.85 o
   1 -15   6      101.69       76.78     21.70 o
   2 -15   6      144.30      172.94     15.43 o
   3 -15   6      512.23      504.89     48.56 o
   4 -15   6       24.70      -15.05     46.35 o
   5 -15   6      458.01      457.31     52.47 o
   6 -15   6      100.55      120.78     41.42 o
   7 -15   6       69.46      -36.97     48.02 o
   8 -15   6       30.93        7.96     41.66 o
  -2 -14   6       90.87      134.54     24.58 o
  -1 -14   6      188.86      241.03     29.75 o
   0 -14   6      376.64      386.97     31.97 o
   1 -14   6      153.49      156.42     31.28 o
   2 -14   6      298.91      300.70     30.88 o
   3 -14   6      221.57      197.56     19.21 o
   4 -14   6      308.37      210.42     39.02 o
   5 -14   6       23.06       42.66     39.22 o
   6 -14   6        0.49       21.01     30.92 o
   7 -14   6      352.11      313.79     49.71 o
   8 -14   6      493.92      432.46     54.31 o
   9 -14   6      236.54      289.34     48.73 o
  -3 -13   6        0.90       12.27     23.58 o
  -2 -13   6      284.82      289.56     34.11 o
  -1 -13   6      710.41      691.96     43.46 o
   0 -13   6      472.11      489.98     14.37 o
   1 -13   6      151.17      116.42     17.89 o
   2 -13   6        3.03        4.65     15.13 o
   3 -13   6      601.17      515.32     46.13 o
   4 -13   6      249.56      292.92     42.44 o
   5 -13   6      307.08      317.99     42.15 o
   6 -13   6       48.77       17.45     27.70 o
   7 -13   6      876.47      822.82     63.94 o
   8 -13   6      269.43      235.45     41.91 o
   9 -13   6      430.67      430.10     56.29 o
  10 -13   6       12.29      -11.14     51.95 o
  -5 -12   6      308.53      315.44     50.40 o
  -4 -12   6      290.63      354.86     48.14 o
  -3 -12   6       50.37       75.28     28.34 o
  -2 -12   6      115.35      126.62     31.75 o
  -1 -12   6      466.09      502.19     29.51 o
   0 -12   6      240.77      241.18     12.96 o
   1 -12   6      259.68      226.67     17.99 o
   2 -12   6      170.74      162.35     17.57 o
   3 -12   6      684.76      633.35     51.20 o
   4 -12   6      684.07      717.15     56.60 o
   5 -12   6     1063.66     1044.01     67.29 o
   6 -12   6        9.19      -25.97     29.34 o
   7 -12   6      151.76      118.29     29.12 o
   8 -12   6      176.82      146.44     28.90 o
   9 -12   6      289.02      250.44     30.63 o
  10 -12   6      305.94      271.71     45.24 o
  -6 -11   6       38.82       40.84     39.55 o
  -5 -11   6      136.67      153.33     37.41 o
  -4 -11   6      848.44      848.31    107.54 o
  -3 -11   6      305.28      357.40     24.20 o
  -2 -11   6       95.20      105.51     33.00 o
  -1 -11   6       42.85       48.71     18.06 o
   0 -11   6      722.87      774.43     34.69 o
   1 -11   6     1515.55     1494.47     55.95 o
   2 -11   6      709.73      740.68     30.87 o
   3 -11   6      255.44      195.82     19.73 o
   4 -11   6       61.36      108.49     23.61 o
   5 -11   6     1754.08     1855.67     95.82 o
   6 -11   6      200.62      169.13     26.86 o
   7 -11   6      511.59      453.83     31.16 o
   8 -11   6        6.69       36.02     27.24 o
   9 -11   6      621.02      691.57     41.97 o
  10 -11   6       26.81      -10.05     30.89 o
  11 -11   6      550.56      434.88     54.51 o
  -7 -10   6      208.99      211.86     46.15 o
  -6 -10   6        0.58       44.00     31.70 o
  -5 -10   6       30.86       75.81     15.22 o
  -4 -10   6      567.16      545.65     82.08 o
  -3 -10   6      540.29      549.05     35.29 o
  -2 -10   6     1383.68     1437.77     83.10 o
  -1 -10   6       53.89       55.38     19.14 o
   0 -10   6      428.85      422.45     22.99 o
   1 -10   6     1361.78     1474.28     48.42 o
   2 -10   6     1777.49     1887.26     60.39 o
   3 -10   6        0.70      -16.97     16.97 o
   4 -10   6      418.77      367.28     32.84 o
   5 -10   6     2075.26     2071.33     96.39 o
   6 -10   6     2014.61     1980.40     70.36 o
   7 -10   6     1530.01     1576.35     59.63 o
   8 -10   6       41.62       40.41     20.59 o
   9 -10   6      131.61      126.17     25.92 o
  10 -10   6       63.29       97.72     28.90 o
  11 -10   6      890.73      842.04     67.93 o
  -8  -9   6      215.58      196.97     43.75 o
  -7  -9   6      176.26      192.34     37.41 o
  -6  -9   6      298.25      319.30     36.59 o
  -5  -9   6      281.93      326.34     22.13 o
  -4  -9   6      769.06      732.75     92.86 o
  -3  -9   6      745.26      750.43     36.74 o
  -2  -9   6     1644.37     1641.88     69.92 o
  -1  -9   6      132.99      123.79     13.77 o
   0  -9   6        1.33       13.37     31.17 o
   1  -9   6      522.49      530.14     21.79 o
   2  -9   6     1317.05     1325.74     51.56 o
   3  -9   6      926.15      847.83     39.03 o
   4  -9   6     1833.91     1879.04     85.99 o
   5  -9   6     2203.55     2206.05     69.07 o
   6  -9   6      187.73      205.19     18.45 o
   7  -9   6     2675.47     2896.31     95.55 o
   8  -9   6      448.30      332.63     45.40 o
   9  -9   6       81.23       56.96     21.54 o
  10  -9   6       54.78       27.88     22.28 o
  11  -9   6     1008.85      937.57     90.91 o
  -8  -8   6       68.74      127.41     38.24 o
  -7  -8   6      121.86      166.51     33.39 o
  -6  -8   6      609.75      700.57     45.44 o
  -5  -8   6     1483.89     1765.57     89.72 o
  -4  -8   6      355.05      326.23     92.28 o
  -3  -8   6       52.26       36.63      6.83 o
  -2  -8   6      941.01      898.55     26.00 o
  -1  -8   6      944.03      951.87     27.11 o
   0  -8   6     1929.27     1853.12     53.63 o
   1  -8   6       68.93       84.65     28.64 o
   2  -8   6     1837.59     1656.46     86.66 o
   3  -8   6     1512.44     1504.93     43.21 o
   4  -8   6      974.95     1016.21     38.30 o
   5  -8   6       57.60       58.19     28.17 o
   6  -8   6       23.16       30.84     13.84 o
   7  -8   6      743.30      788.72     34.05 o
   8  -8   6     1050.84     1111.08     61.42 o
   9  -8   6      879.83      843.58     42.50 o
  10  -8   6       77.71       53.39     19.80 o
  11  -8   6      394.30      323.54     36.55 o
  -9  -7   6      756.61      774.57    181.05 o
  -8  -7   6        4.68       -0.18     22.80 o
  -7  -7   6       75.22       80.70     26.23 o
  -6  -7   6     1780.54     1663.86     81.61 o
  -5  -7   6      419.85      453.13     93.88 o
  -4  -7   6       90.70       93.06     18.37 o
  -3  -7   6     1042.73      978.09     55.32 o
  -2  -7   6     1504.60     1453.94     85.76 o
  -1  -7   6     2042.90     1888.55     46.96 o
   0  -7   6     4220.11     4047.76    128.17 o
   1  -7   6       21.13        9.45     15.12 o
   2  -7   6      828.66      709.93     34.28 o
   3  -7   6      409.37      368.05     17.88 o
   4  -7   6     2112.66     2078.06    114.21 o
   5  -7   6     2495.94     2589.26    144.73 o
   6  -7   6      900.34      825.62     34.44 o
   7  -7   6     1333.19     1323.91     54.83 o
   8  -7   6     1258.04     1411.50     98.90 o
   9  -7   6     1316.66     1287.19     99.12 o
  10  -7   6        3.42       12.27     25.71 o
  11  -7   6       25.52       68.37     30.88 o
 -10  -6   6      608.13      516.28     96.81 o
  -9  -6   6     1053.36     1092.87    113.60 o
  -8  -6   6        0.75        3.66     16.06 o
  -7  -6   6        6.60       32.15     22.56 o
  -6  -6   6       16.53       44.08     19.96 o
  -5  -6   6     2278.31     2458.35    381.11 o
  -4  -6   6     1467.51     1399.45     67.25 o
  -3  -6   6      744.27      707.33     30.48 o
  -2  -6   6      209.40      148.03     10.20 o
  -1  -6   6     1737.02     1749.18     54.45 o
   0  -6   6     5569.59     5583.69    151.88 o
   1  -6   6        3.51       10.93     10.87 o
   2  -6   6      291.38      258.22     15.24 o
   3  -6   6      117.90      107.64     10.59 o
   4  -6   6      982.81      945.29     46.26 o
   5  -6   6     4089.30     4262.60    142.80 o
   6  -6   6      253.61      223.55     15.11 o
   7  -6   6       78.17       78.21     10.18 o
   8  -6   6       82.97       65.58     13.20 o
   9  -6   6      654.92      630.54     65.93 o
  10  -6   6      237.69      253.94     26.52 o
  11  -6   6      863.74      836.71     65.87 o
 -10  -5   6       28.35       30.18     27.90 o
  -9  -5   6      865.15      871.84    114.63 o
  -8  -5   6      158.90      127.56     27.67 o
  -7  -5   6     2288.60     2350.06    104.26 o
  -6  -5   6       60.64       64.67     11.20 o
  -5  -5   6      326.29      276.65     14.82 o
  -4  -5   6     2527.33     2400.37     65.77 o
  -3  -5   6     1003.42      836.96     37.51 o
  -2  -5   6      241.14      210.24     20.93 o
  -1  -5   6       66.59       74.32     12.77 o
   0  -5   6      859.22      769.68     26.52 o
   1  -5   6     2239.58     2145.90     49.49 o
   2  -5   6     6561.38     6261.73    130.95 o
   3  -5   6      231.75      190.05      8.98 o
   4  -5   6      217.48      189.68      9.94 o
   5  -5   6     1234.47     1164.02     52.90 o
   6  -5   6      781.68      727.93     19.59 o
   7  -5   6      310.74      281.67     20.54 o
   8  -5   6      572.26      529.70     47.43 o
   9  -5   6      428.57      413.78     43.02 o
  10  -5   6      647.48      698.30     92.63 o
  11  -5   6      484.37      398.24     32.42 o
 -11  -4   6      148.88      164.08     31.30 o
 -10  -4   6        3.69       -5.78     15.96 o
  -9  -4   6      107.15       98.50     12.84 o
  -8  -4   6     1156.35     1205.47     91.10 o
  -7  -4   6     2923.39     3214.94    175.53 o
  -6  -4   6       46.95       49.40      7.64 o
  -5  -4   6       70.37       52.89      8.68 o
  -4  -4   6     1815.02     1739.79     44.43 o
  -3  -4   6     1968.19     1755.54     57.97 o
  -2  -4   6     5575.21     5049.67    135.38 o
  -1  -4   6     1373.66     1172.45     35.18 o
   0  -4   6      593.78      548.94     14.99 o
   1  -4   6     5271.85     4650.19    197.62 o
   2  -4   6     9360.92     8823.89    217.61 o
   3  -4   6      450.11      405.72     15.47 o
   4  -4   6      300.55      277.51     21.06 o
   5  -4   6      321.71      297.33     14.55 o
   6  -4   6      945.38      967.98     45.31 o
   7  -4   6     3114.68     3335.72    160.46 o
   8  -4   6      622.88      620.81     21.54 o
   9  -4   6       95.22       78.06     13.87 o
  10  -4   6       42.29       10.84     16.05 o
  11  -4   6      489.62      464.16     35.53 o
 -11  -3   6      822.52      905.29     59.47 o
 -10  -3   6      606.59      540.51     92.36 o
  -9  -3   6      101.37       94.95     15.57 o
  -8  -3   6     1499.80     1631.72     45.68 o
  -7  -3   6     1870.47     2084.92     56.56 o
  -6  -3   6      118.10      103.16      9.04 o
  -5  -3   6     1995.53     2072.72     58.30 o
  -4  -3   6     1596.69     1558.38     49.06 o
  -3  -3   6     1756.86     1562.16     73.47 o
  -2  -3   6     5417.84     4586.66     93.04 o
  -1  -3   6      510.44      375.89     11.17 o
   0  -3   6       47.57       63.28      7.65 o
   1  -3   6      174.23      154.67      8.93 o
   2  -3   6    12277.26    11909.04    242.31 o
   3  -3   6     2106.63     1931.05     47.25 o
   4  -3   6     1160.81     1093.99     30.29 o
   5  -3   6        1.18       -4.81     23.03 o
   6  -3   6     1287.42     1437.42     47.38 o
   7  -3   6     1074.39     1086.74     43.25 o
   8  -3   6     1048.43     1103.37     56.38 o
   9  -3   6       42.46       70.68     14.83 o
  10  -3   6       40.64       26.21     17.72 o
  11  -3   6      230.33      104.66     36.84 o
 -12  -2   6        2.38       20.18     22.48 o
 -11  -2   6      929.83     1054.35    104.19 o
 -10  -2   6      326.34      364.00     20.82 o
  -9  -2   6      631.00      669.00     25.30 o
  -8  -2   6       28.19        7.44      7.78 o
  -7  -2   6      788.45      887.93     56.08 o
  -6  -2   6      741.41      752.65     42.47 o
  -5  -2   6     3079.46     3180.41    121.54 o
  -4  -2   6       62.20       59.54      4.45 o
  -3  -2   6     3028.51     2669.28    184.16 o
  -2  -2   6     3816.45     3425.10     80.59 o
  -1  -2   6       75.82       45.96     12.48 o
   0  -2   6     3745.99     3267.51     72.08 o
   1  -2   6      494.97      388.67     23.62 o
   2  -2   6     3674.31     3465.14    212.27 o
   3  -2   6     1239.93     1123.71     39.47 o
   4  -2   6     2141.26     1889.63     64.87 o
   5  -2   6      299.93      290.45     12.64 o
   6  -2   6        6.22       19.31     13.28 o
   7  -2   6      389.01      376.89     32.32 o
   8  -2   6      696.69      712.88     34.98 o
   9  -2   6      722.91      686.66     40.95 o
  10  -2   6       90.56       69.24     21.33 o
 -12  -1   6        0.27        6.70     17.90 o
 -11  -1   6      554.54      595.14     40.23 o
 -10  -1   6       10.34        3.73      8.39 o
  -9  -1   6     3498.07     4047.67    218.09 o
  -8  -1   6       82.06       91.75      8.76 o
  -7  -1   6      167.75      182.62     12.60 o
  -6  -1   6      727.37      756.24     46.72 o
  -5  -1   6     7144.65     7242.82    358.50 o
  -4  -1   6        7.65       -7.21      7.95 o
  -3  -1   6     4593.81     4634.43    258.75 o
  -2  -1   6     1152.59     1155.12     59.92 o
  -1  -1   6     5845.11     4995.86    276.46 o
   0  -1   6     6310.03     5335.73    198.76 o
   1  -1   6     3061.96     2690.09     60.51 o
   2  -1   6      120.28      117.20      7.95 o
   3  -1   6      449.72      451.44     14.50 o
   4  -1   6     2655.80     2673.93     86.43 o
   5  -1   6     1120.88     1214.74     61.52 o
   6  -1   6      431.24      407.81     21.95 o
   7  -1   6        4.36      -12.80     12.80 o
   8  -1   6     1300.49     1245.37     47.80 o
   9  -1   6       66.45       44.76     16.89 o
  10  -1   6      531.21      445.42     28.99 o
 -13   0   6       68.54       70.68     21.89 o
 -12   0   6      491.49      550.90     34.32 o
 -11   0   6        0.08        0.42     10.52 o
 -10   0   6      767.63      905.26     39.55 o
  -9   0   6     3190.38     3659.90    174.72 o
  -8   0   6      320.86      380.35     19.93 o
  -7   0   6      337.95      325.29     13.63 o
  -6   0   6       41.40       26.65      6.50 o
  -5   0   6     2577.92     2488.81     83.26 o
  -4   0   6     4330.76     4404.31    193.06 o
  -3   0   6     1362.34     1382.75     50.12 o
  -2   0   6       22.81       32.12      6.76 o
  -1   0   6     4382.48     4018.20     93.48 o
   0   0   6     2234.98     1906.34     48.92 o
   1   0   6     2826.68     2583.51     63.93 o
   2   0   6      822.30      753.95     29.65 o
   3   0   6      689.29      644.76     30.57 o
   4   0   6     2199.91     2236.41    114.36 o
   5   0   6     3197.96     3280.86    120.30 o
   6   0   6      661.88      688.60     23.10 o
   7   0   6       96.21       79.34     12.73 o
   8   0   6       17.17       16.24     14.52 o
   9   0   6      646.73      575.88     27.91 o
 -13   1   6      347.48      417.43     29.33 o
 -12   1   6     1231.00     1506.69     77.87 o
 -11   1   6        3.77       -6.53     11.84 o
 -10   1   6       43.26       45.21     10.06 o
  -9   1   6      879.65     1031.91     29.01 o
  -8   1   6      303.60      355.60     14.58 o
  -7   1   6     1435.57     1471.15     50.07 o
  -6   1   6     1328.45     1373.91     61.38 o
  -5   1   6     3149.05     3112.56     88.04 o
  -4   1   6     3115.75     3062.26     88.90 o
  -3   1   6    12698.22    12736.55    247.26 o
  -2   1   6      167.81      200.59     20.18 o
  -1   1   6       93.72      128.55     21.22 o
   0   1   6      144.08      100.13      8.20 o
   1   1   6     2212.35     1994.25     90.20 o
   2   1   6     2439.80     2252.70     85.75 o
   3   1   6     1252.67     1258.08     34.35 o
   4   1   6     1194.01     1150.55     41.68 o
   5   1   6      320.55      291.67     20.33 o
   6   1   6      131.32      142.74     13.43 o
   7   1   6      423.65      363.25     18.66 o
   8   1   6      156.83      113.53     21.31 o
   9   1   6       51.66       22.71     36.76 o
 -13   2   6      465.45      499.07     29.72 o
 -12   2   6     1089.00     1268.93     41.45 o
 -11   2   6      175.40      206.21     13.69 o
 -10   2   6       92.07       84.14     10.40 o
  -9   2   6        5.30       -6.12     17.21 o
  -8   2   6     1330.16     1509.71     49.72 o
  -7   2   6     7027.78     7855.00    328.21 o
  -6   2   6     2668.88     2821.28     89.01 o
  -5   2   6      208.10      213.45      9.05 o
  -4   2   6     1772.07     1808.98     76.37 o
  -3   2   6      184.66      138.80     12.79 o
  -2   2   6     9744.25     9724.55    328.20 o
  -1   2   6     3949.09     3610.61    103.98 o
   0   2   6        5.81       -7.71      7.90 o
   1   2   6     1307.79     1202.34     41.89 o
   2   2   6     2752.29     2647.34     98.72 o
   3   2   6      820.72      784.52     35.58 o
   4   2   6       98.26      101.74     10.62 o
   5   2   6       77.49       68.75     17.71 o
   6   2   6      598.04      549.20     24.68 o
   7   2   6      443.14      383.90     19.34 o
   8   2   6      721.34      628.58     34.18 o
 -13   3   6       61.21       91.79     17.08 o
 -12   3   6      559.58      593.06     22.61 o
 -11   3   6     1066.57     1192.02     59.56 o
 -10   3   6     1018.49     1156.02     45.80 o
  -9   3   6       24.17       16.74      8.93 o
  -8   3   6     1487.93     1627.83     63.57 o
  -7   3   6     1907.41     2165.92     49.88 o
  -6   3   6      391.85      393.90     17.13 o
  -5   3   6      803.68      721.09     22.98 o
  -4   3   6      724.42      748.08     29.64 o
  -3   3   6     1834.14     1674.44     90.92 o
  -2   3   6     6862.40     6776.01    349.52 o
  -1   3   6     7878.93     7494.63    140.60 o
   0   3   6       13.72        8.74     11.33 o
   1   3   6      325.03      295.80     14.13 o
   2   3   6     1183.15     1081.34     53.63 o
   3   3   6     1162.07     1118.26     44.28 o
   4   3   6     1282.30     1157.46     61.51 o
   5   3   6      493.25      486.81     23.77 o
   6   3   6      813.70      726.99     40.78 o
   7   3   6      480.79      440.38     22.38 o
   8   3   6      602.67      548.66     59.88 o
 -13   4   6      220.30      258.08     18.91 o
 -12   4   6      112.39      132.54     20.61 o
 -11   4   6      764.12      773.09     25.05 o
 -10   4   6     1114.26     1229.06     52.79 o
  -9   4   6       43.78       36.31     10.60 o
  -8   4   6     1245.04     1425.22     75.52 o
  -7   4   6      126.14      132.91     13.86 o
  -6   4   6      606.27      649.53     22.56 o
  -5   4   6     3966.05     4130.18    151.10 o
  -4   4   6      870.91      883.22     59.27 o
  -3   4   6       34.60       25.49      8.23 o
  -2   4   6     3630.08     3527.49    163.88 o
  -1   4   6     2958.09     2899.72    110.13 o
   0   4   6       22.68       20.73      8.01 o
   1   4   6     2830.48     2880.74     76.67 o
   2   4   6      291.36      257.10     19.74 o
   3   4   6     1051.02     1011.28     31.11 o
   4   4   6     1543.57     1627.70     94.41 o
   5   4   6      340.95      341.19     16.89 o
   6   4   6      236.03      200.85     15.66 o
   7   4   6       15.55        4.83     23.47 o
 -14   5   6      796.55      662.22     43.86 o
 -13   5   6      417.29      383.13     22.95 o
 -12   5   6       15.55       24.62     11.54 o
 -11   5   6      491.03      463.56     31.15 o
 -10   5   6      422.92      437.83     34.21 o
  -9   5   6      547.31      567.13     29.43 o
  -8   5   6     4440.95     4924.65    157.81 o
  -7   5   6      127.79      130.93     11.94 o
  -6   5   6      444.62      482.11     23.81 o
  -5   5   6     4670.54     5131.56    110.02 o
  -4   5   6     1601.61     1568.87     88.86 o
  -3   5   6       34.12       17.67      8.39 o
  -2   5   6        3.66        2.48      8.46 o
  -1   5   6      759.58      752.78     21.48 o
   0   5   6      235.11      226.13     11.44 o
   1   5   6     3747.24     3799.40    108.15 o
   2   5   6      207.69      175.06     10.53 o
   3   5   6      113.39       96.79      9.89 o
   4   5   6      329.70      275.12     18.83 o
   5   5   6      443.20      396.91     37.89 o
   6   5   6       75.37       72.35     28.65 o
   7   5   6      244.72      256.67     31.75 o
 -14   6   6     1058.85     1054.81     55.80 o
 -13   6   6      244.71      232.09     24.64 o
 -12   6   6      595.01      563.79     25.12 o
 -11   6   6       47.68       58.81     13.03 o
 -10   6   6      116.32       97.92     16.64 o
  -9   6   6     1776.38     1869.01     49.36 o
  -8   6   6     2379.41     2542.14    118.31 o
  -7   6   6        5.28      -12.46     12.46 o
  -6   6   6      180.27      162.15     20.36 o
  -5   6   6     1390.03     1475.75     59.12 o
  -4   6   6      956.02      966.56     45.16 o
  -3   6   6      924.28      941.76     44.52 o
  -2   6   6     1014.81     1017.22     55.79 o
  -1   6   6      315.99      358.58     17.50 o
   0   6   6     1477.50     1537.58     44.66 o
   1   6   6     2024.45     2110.86     59.96 o
   2   6   6        0.95       -8.01     13.17 o
   3   6   6      130.70      150.46     39.83 o
   4   6   6      115.73      116.48     13.61 o
   5   6   6      361.15      333.67     35.34 o
   6   6   6      522.35      487.30     62.87 o
 -13   7   6      101.56       83.16     22.40 o
 -12   7   6      661.09      647.97     32.44 o
 -11   7   6      408.23      356.68     39.45 o
 -10   7   6       28.93       33.46     14.65 o
  -9   7   6      883.49      841.35     46.44 o
  -8   7   6     5267.44     5630.30    143.38 o
  -7   7   6      235.73      223.05     14.17 o
  -6   7   6     1005.01     1037.92     52.39 o
  -5   7   6      124.82      122.72     13.33 o
  -4   7   6      650.63      677.52     29.17 o
  -3   7   6     1514.05     1581.33     59.66 o
  -2   7   6     1348.69     1416.40     39.89 o
  -1   7   6      171.95      141.59     12.79 o
   0   7   6       78.13      110.69     56.18 o
   1   7   6      422.87      363.47     17.11 o
   2   7   6      272.59      334.28     32.96 o
   3   7   6      495.91      433.25     20.47 o
   4   7   6       13.97       15.50     21.32 o
   5   7   6      244.10      218.09     19.19 o
 -13   8   6        3.45        7.79     19.89 o
 -12   8   6     1690.20     1709.08    105.64 o
 -11   8   6      398.51      437.83     28.40 o
 -10   8   6      185.12      197.38     17.72 o
  -9   8   6       61.67       55.21     16.08 o
  -8   8   6      280.44      303.90     39.10 o
  -7   8   6     1147.01     1186.44     66.88 o
  -6   8   6     3037.58     3031.52     71.54 o
  -5   8   6       55.84       53.65     14.17 o
  -4   8   6       52.48       30.74     15.49 o
  -3   8   6      760.85      762.42     25.10 o
  -2   8   6      422.59      478.70     18.06 o
  -1   8   6      819.82      904.14     60.73 o
   0   8   6       10.82       29.64     51.91 o
   1   8   6      125.72      141.78     60.83 o
   2   8   6      248.91      256.88     24.03 o
   3   8   6      534.73      505.14     24.16 o
   4   8   6        2.51      -13.07     15.22 o
 -13   9   6        0.22       18.96     28.23 o
 -12   9   6      152.84      168.52     22.87 o
 -11   9   6      235.39      248.25     21.67 o
 -10   9   6     1060.39     1109.24     36.68 o
  -9   9   6      209.53      210.05     19.53 o
  -8   9   6       23.98       -1.20     12.84 o
  -7   9   6      769.16      772.37     60.66 o
  -6   9   6     4095.40     4187.55    138.24 o
  -5   9   6       66.40       68.17     15.81 o
  -4   9   6      124.38      117.91     26.34 o
  -3   9   6       78.08      139.76     56.54 o
  -2   9   6      939.63      962.84     36.14 o
  -1   9   6     1540.55     1726.49     48.57 o
   0   9   6      197.60      220.13     58.46 o
   1   9   6       16.15       10.38     16.63 o
   2   9   6      183.62      165.94     16.61 o
   3   9   6      158.72      125.42     16.60 o
 -13  10   6       81.72       71.65     32.45 o
 -12  10   6       88.68       36.33     42.25 o
 -11  10   6      322.41      297.01     23.51 o
 -10  10   6      973.15      966.55     83.83 o
  -9  10   6      199.46      178.95     20.01 o
  -8  10   6      291.89      254.66     33.31 o
  -7  10   6      515.43      471.02     37.38 o
  -6  10   6      528.78      525.06     36.94 o
  -5  10   6      463.50      450.32     29.59 o
  -4  10   6     1264.87     1243.83     42.18 o
  -3  10   6       16.96       11.12     31.05 o
  -2  10   6       90.62       93.69     15.52 o
  -1  10   6      829.02      957.07     34.41 o
   0  10   6       64.84       75.48     15.84 o
   1  10   6       26.11       29.88     16.88 o
   2  10   6        5.75       -2.66     21.77 o
 -12  11   6        3.60      -26.53     26.53 o
 -11  11   6       73.74       71.93     22.10 o
 -10  11   6      475.22      396.80     42.22 o
  -9  11   6       28.69       20.71     14.11 o
  -8  11   6      809.24      792.24     28.13 o
  -7  11   6       17.64       25.98     13.18 o
  -6  11   6      122.52       96.91     17.95 o
  -5  11   6      139.65      173.73     18.43 o
  -4  11   6      708.50      752.31     30.78 o
  -3  11   6        4.29       -9.63     14.10 o
  -2  11   6       85.02       71.17     23.52 o
  -1  11   6      234.22      235.81     56.21 o
   0  11   6      101.75      104.94     29.82 o
   1  11   6      426.43      436.84     53.84 o
 -11  12   6       56.25       35.18     36.51 o
 -10  12   6       75.64       55.72     22.58 o
  -9  12   6       59.72       35.96     17.17 o
  -8  12   6      933.97      887.58     54.14 o
  -7  12   6      122.17      121.79     16.80 o
  -6  12   6      115.55      127.65     16.32 o
  -5  12   6      536.32      577.13     28.53 o
  -4  12   6      188.70      178.09     28.83 o
  -3  12   6      192.10      243.57     29.46 o
  -2  12   6      294.91      364.46     35.64 o
  -1  12   6        1.49       -9.29     42.57 o
 -10  13   6       11.39       16.47     24.70 o
  -9  13   6       83.53       77.72     28.14 o
  -8  13   6      443.42      411.87     24.40 o
  -7  13   6       47.80       57.31     18.65 o
  -6  13   6      117.05      105.63     19.16 o
  -5  13   6      134.85      114.03     34.00 o
  -4  13   6      132.57      147.76     24.87 o
  -3  13   6      148.92      119.78     33.57 o
  -2  13   6      208.68      151.90     36.68 o
  -8  14   6       26.55       19.66     21.55 o
  -7  14   6       39.77       38.14     23.50 o
  -6  14   6      472.53      396.30     47.42 o
   3 -16   7       29.20      154.46     47.51 o
   4 -16   7      155.39      204.28     51.38 o
   5 -16   7       69.41      104.04     55.11 o
   0 -15   7      242.63      263.74     30.13 o
   1 -15   7      124.64      129.72     23.75 o
   2 -15   7       35.33       48.45     20.84 o
   3 -15   7        0.05      -38.66     38.66 o
   4 -15   7       94.86      132.43     48.26 o
   5 -15   7      832.84      853.47     70.21 o
   6 -15   7      297.12      273.89     44.80 o
   7 -15   7        1.24       58.93     50.20 o
  -2 -14   7       69.42       42.38     29.96 o
  -1 -14   7       13.65       32.59     19.48 o
   0 -14   7        8.91      -25.98     25.98 o
   1 -14   7      134.50      129.76     14.66 o
   2 -14   7      498.99      453.64     29.93 o
   3 -14   7      171.60      118.62     19.26 o
   4 -14   7      214.63      210.48     38.57 o
   5 -14   7      286.63      280.91     48.33 o
   6 -14   7      359.19      454.74     47.31 o
   7 -14   7       32.25       33.64     46.11 o
   8 -14   7       39.82       11.65     45.46 o
   9 -14   7       11.28      -26.94     38.17 o
  -3 -13   7      183.31      218.05     88.45 o
  -2 -13   7      163.65      207.43     20.04 o
  -1 -13   7      317.28      349.03     23.85 o
   0 -13   7       52.60       70.82     26.66 o
   1 -13   7      262.50      256.85     20.49 o
   2 -13   7      936.74      935.20    121.65 o
   3 -13   7      458.23      397.02     29.07 o
   4 -13   7        4.72        1.91     27.66 o
   5 -13   7       19.89      -33.15     33.15 o
   6 -13   7      331.15      291.32     37.48 o
   7 -13   7      334.31      351.25     50.00 o
   8 -13   7      927.89      886.22     70.23 o
   9 -13   7        1.29      -28.42     28.42 o
  -5 -12   7      130.73      176.63     50.98 o
  -4 -12   7        2.89       -9.46     23.31 o
  -3 -12   7      208.62      201.30     25.21 o
  -2 -12   7      413.87      431.03     24.77 o
  -1 -12   7      997.74     1117.14     39.55 o
   0 -12   7        0.24        1.87     10.36 o
   1 -12   7       61.25       53.92     45.32 o
   2 -12   7      381.07      353.01     25.24 o
   3 -12   7     1121.83     1052.34     89.90 o
   4 -12   7      242.11      203.30     32.84 o
   5 -12   7      513.19      530.34     42.88 o
   6 -12   7      479.95      463.43     44.73 o
   7 -12   7      387.57      341.22     39.22 o
   8 -12   7      801.85      746.24     44.72 o
   9 -12   7      141.51       99.54     72.40 o
  10 -12   7       11.76      -14.85     41.95 o
  -6 -11   7      181.10      173.05     43.48 o
  -5 -11   7      195.32      207.97     46.82 o
  -4 -11   7      162.40      209.95     72.82 o
  -3 -11   7      171.30      159.07     18.44 o
  -2 -11   7      246.94      210.17     27.02 o
  -1 -11   7      568.51      576.84     27.29 o
   0 -11   7       81.17       93.62     11.24 o
   1 -11   7      265.02      251.74     22.54 o
   2 -11   7       19.09      -12.36     12.36 o
   3 -11   7     1741.57     1729.34    125.71 o
   4 -11   7      553.21      527.23     42.86 o
   5 -11   7      958.83      922.12     60.62 o
   6 -11   7       74.16       57.84     19.12 o
   7 -11   7       83.54       57.14     22.17 o
   8 -11   7      587.47      594.80     36.11 o
   9 -11   7      599.12      609.72     55.50 o
  10 -11   7      112.50      141.00     41.24 o
  -7 -10   7       14.12       47.53     41.68 o
  -6 -10   7      114.63      176.91     37.55 o
  -5 -10   7      762.61      696.10    109.95 o
  -4 -10   7      621.90      572.79    110.54 o
  -3 -10   7       10.89      -14.74     14.74 o
  -2 -10   7       39.89       56.12     12.92 o
  -1 -10   7     1035.73     1108.59     39.76 o
   0 -10   7      488.19      453.87     19.08 o
   1 -10   7     1021.58     1087.93     41.37 o
   2 -10   7       75.95       71.80     11.43 o
   3 -10   7      678.33      661.17     25.71 o
   4 -10   7       91.48       63.80     22.76 o
   5 -10   7     2308.68     2319.31     94.03 o
   6 -10   7      317.64      259.20     21.47 o
   7 -10   7      446.81      394.97     59.69 o
   8 -10   7      709.86      619.96     36.41 o
   9 -10   7      515.74      460.33     41.32 o
  10 -10   7      524.50      469.62     42.55 o
  11 -10   7        7.05      -54.93     54.93 o
  -8  -9   7      524.24      698.92     67.52 o
  -7  -9   7        0.39       50.91     36.68 o
  -6  -9   7       11.13        6.34     27.37 o
  -5  -9   7        8.11       10.54     13.28 o
  -4  -9   7     1655.52     1694.31    234.22 o
  -3  -9   7      684.14      689.32     63.00 o
  -2  -9   7      342.60      328.93     18.51 o
  -1  -9   7     1543.11     1504.21     49.48 o
   0  -9   7      487.95      530.00     27.90 o
   1  -9   7     2805.51     2780.00    157.96 o
   2  -9   7      426.92      412.64     18.43 o
   3  -9   7       75.16       64.60      9.05 o
   4  -9   7       64.28       69.45     15.26 o
   5  -9   7     2270.71     2478.12     77.45 o
   6  -9   7     1456.49     1418.67    104.45 o
   7  -9   7      160.08      158.22     37.68 o
   8  -9   7      117.81      113.39     18.31 o
   9  -9   7      110.06       65.63     19.79 o
  10  -9   7      358.05      313.83     30.87 o
  11  -9   7      300.92      222.44     47.97 o
  -8  -8   7      454.33      449.72    108.95 o
  -7  -8   7       12.15       -3.36     27.19 o
  -6  -8   7      603.48      560.18     41.22 o
  -5  -8   7       14.33       -6.85     20.91 o
  -4  -8   7     1457.99     1413.73    145.60 o
  -3  -8   7      893.92      918.16     79.35 o
  -2  -8   7      390.16      369.42     12.94 o
  -1  -8   7      226.57      186.68     11.93 o
   0  -8   7       33.35        3.39      8.91 o
   1  -8   7     2014.61     1975.67     47.62 o
   2  -8   7      888.63      816.60     33.41 o
   3  -8   7     1526.84     1698.06     94.04 o
   4  -8   7       29.71       13.09      8.70 o
   5  -8   7     2151.89     2082.39     44.17 o
   6  -8   7      473.19      488.86     23.00 o
   7  -8   7      740.92      750.05     49.80 o
   8  -8   7        9.59       -1.26     15.38 o
   9  -8   7       10.08       12.48     17.41 o
  10  -8   7      513.75      509.03     55.21 o
  11  -8   7      361.78      284.69     59.69 o
  -9  -7   7       37.65       56.05     28.33 o
  -8  -7   7      254.52      304.94    101.80 o
  -7  -7   7      523.22      520.21     39.68 o
  -6  -7   7     1871.93     2070.22    227.20 o
  -5  -7   7       81.37       83.19     12.99 o
  -4  -7   7      525.77      523.35     70.87 o
  -3  -7   7       65.53       61.76     10.24 o
  -2  -7   7     2007.26     1985.54     82.19 o
  -1  -7   7      705.37      711.01     27.23 o
   0  -7   7      792.42      761.66     30.61 o
   1  -7   7     1236.73     1122.74     37.95 o
   2  -7   7     1371.38     1428.54     38.91 o
   3  -7   7     2396.05     2440.71     59.62 o
   4  -7   7        2.53        0.24      7.23 o
   5  -7   7      146.94      111.81      9.81 o
   6  -7   7       39.82        5.28      9.30 o
   7  -7   7      914.97      961.65     63.48 o
   8  -7   7      862.61      776.48     25.52 o
   9  -7   7      422.54      402.51     31.80 o
  10  -7   7      633.09      613.99     40.41 o
  11  -7   7      162.10       72.21     49.40 o
 -10  -6   7      674.76      570.93    142.02 o
  -9  -6   7      639.93      601.15    119.80 o
  -8  -6   7      326.60      224.20     34.41 o
  -7  -6   7      557.49      491.02     53.08 o
  -6  -6   7     1751.21     1859.80     97.46 o
  -5  -6   7       14.77       37.88      9.84 o
  -4  -6   7      840.89      786.66     52.37 o
  -3  -6   7        6.48       12.97      8.05 o
  -2  -6   7     3823.57     3750.43    109.11 o
  -1  -6   7     4908.98     5034.63    137.35 o
   0  -6   7     1089.24     1087.99     36.19 o
   1  -6   7      766.73      775.50     22.06 o
   2  -6   7       82.88       63.78      9.85 o
   3  -6   7     3497.96     3696.52    162.04 o
   4  -6   7     1539.96     1508.07     46.05 o
   5  -6   7     1583.25     1581.26     52.42 o
   6  -6   7       53.77       54.43      9.88 o
   7  -6   7      565.78      593.78     24.01 o
   8  -6   7     1494.01     1577.97    116.36 o
   9  -6   7      410.35      397.45     22.11 o
  10  -6   7      126.11      102.69     42.13 o
  11  -6   7       11.24       14.41     35.24 o
 -10  -5   7      379.47      390.37     95.86 o
  -9  -5   7      387.29      416.27     62.50 o
  -8  -5   7       42.70       16.88     16.58 o
  -7  -5   7      130.05      131.93     25.86 o
  -6  -5   7      752.13      724.31     42.10 o
  -5  -5   7      469.67      466.41     25.55 o
  -4  -5   7     3979.99     3911.44    110.86 o
  -3  -5   7       70.92       32.49     10.76 o
  -2  -5   7     2714.15     2490.19     70.45 o
  -1  -5   7     7827.84     7515.22    239.41 o
   0  -5   7      583.22      497.27     19.36 o
   1  -5   7      279.02      263.30     24.33 o
   2  -5   7     1041.82      973.12     26.43 o
   3  -5   7     3974.67     3984.98    132.37 o
   4  -5   7     1862.08     1898.77     78.80 o
   5  -5   7     2018.71     1981.36     42.73 o
   6  -5   7        8.73       -2.05     12.58 o
   7  -5   7       91.80       96.21     13.78 o
   8  -5   7      364.84      374.27     22.22 o
   9  -5   7      630.59      650.71     29.90 o
  10  -5   7      220.95      218.07     27.43 o
 -11  -4   7       59.93       42.27     25.96 o
 -10  -4   7     1019.32      966.48     52.01 o
  -9  -4   7       77.93       71.81     14.26 o
  -8  -4   7      801.81      879.34     36.94 o
  -7  -4   7      357.00      320.87     15.80 o
  -6  -4   7      720.55      681.28     26.32 o
  -5  -4   7     1399.81     1322.56     29.46 o
  -4  -4   7     2605.98     2364.26     67.31 o
  -3  -4   7       40.75       21.24     12.79 o
  -2  -4   7      377.42      356.76     12.72 o
  -1  -4   7     1570.43     1413.99     39.30 o
   0  -4   7      924.91      806.97     32.44 o
   1  -4   7     5781.34     5309.79    109.12 o
   2  -4   7     1281.63     1215.49     27.85 o
   3  -4   7     1011.53      966.49     28.46 o
   4  -4   7      518.33      503.47     18.51 o
   5  -4   7     2601.88     2704.06    131.89 o
   6  -4   7       28.07       19.39     12.76 o
   7  -4   7      386.85      371.89     20.32 o
   8  -4   7        1.18       -4.40     24.52 o
   9  -4   7      857.14      892.51     30.22 o
  10  -4   7      336.01      296.23     34.72 o
 -11  -3   7       92.82       88.45     17.83 o
 -10  -3   7       72.25       60.21     18.92 o
  -9  -3   7      523.70      562.73     36.84 o
  -8  -3   7     2983.57     3359.70     84.76 o
  -7  -3   7      388.08      362.06     12.27 o
  -6  -3   7      208.70      177.41     10.15 o
  -5  -3   7      145.98      115.09      6.37 o
  -4  -3   7     5541.42     5268.26    128.31 o
  -3  -3   7       97.53       43.16      7.39 o
  -2  -3   7     4605.07     4238.46    116.05 o
  -1  -3   7      352.32      363.99     11.41 o
   0  -3   7     3152.86     2856.37     61.58 o
   1  -3   7     5923.42     5376.63    140.41 o
   2  -3   7     3375.05     3185.65     72.99 o
   3  -3   7       10.26        2.06      9.68 o
   4  -3   7       59.42       48.44     11.08 o
   5  -3   7     1218.40     1188.54     34.63 o
   6  -3   7     1625.34     1606.94     75.60 o
   7  -3   7     1321.89     1317.99     66.30 o
   8  -3   7        0.20      -15.23     15.23 o
   9  -3   7      202.97      218.19     18.70 o
  10  -3   7      477.41      454.95     36.44 o
 -12  -2   7       64.18       40.87     21.88 o
 -11  -2   7      980.47     1143.14     44.90 o
 -10  -2   7      249.57      256.18     25.64 o
  -9  -2   7        1.41       -4.02     10.54 o
  -8  -2   7     2421.05     2569.68     74.36 o
  -7  -2   7      345.86      365.00     26.65 o
  -6  -2   7      270.39      239.84     13.77 o
  -5  -2   7        0.67        2.30      6.95 o
  -4  -2   7     1165.28     1053.64     49.14 o
  -3  -2   7     2798.08     2409.30     60.48 o
  -2  -2   7    14527.59    13280.60    335.73 o
  -1  -2   7       23.29       14.49      5.20 o
   0  -2   7        4.73        1.45      6.36 o
   1  -2   7     3406.33     3156.93    150.14 o
   2  -2   7     3037.90     3059.33     68.88 o
   3  -2   7      701.09      697.21     49.98 o
   4  -2   7      444.48      394.10     16.81 o
   5  -2   7     1655.48     1634.94     43.79 o
   6  -2   7     1344.29     1413.31     39.80 o
   7  -2   7      138.09      132.58     14.36 o
   8  -2   7      142.95      120.64     16.24 o
   9  -2   7       40.40       43.18     17.76 o
  10  -2   7      142.10       76.31     34.30 o
 -12  -1   7      226.73      214.50     23.09 o
 -11  -1   7     1356.82     1633.96     61.86 o
 -10  -1   7      130.22      125.48     17.55 o
  -9  -1   7      132.74      115.43     16.33 o
  -8  -1   7      243.97      274.39     39.50 o
  -7  -1   7      798.73      787.43     44.80 o
  -6  -1   7     2424.19     2522.81     76.43 o
  -5  -1   7     1618.27     1550.27     57.01 o
  -4  -1   7      765.25      747.12     44.41 o
  -3  -1   7      800.88      795.79     41.22 o
  -2  -1   7      283.91      227.21     17.66 o
  -1  -1   7     1749.88     1551.25     60.08 o
   0  -1   7     1649.81     1459.54     54.95 o
   1  -1   7      176.73      184.79      9.37 o
   2  -1   7     1702.95     1627.86     36.12 o
   3  -1   7     1798.61     1676.16     37.13 o
   4  -1   7     1090.73     1020.63     28.33 o
   5  -1   7      149.14      161.74     13.02 o
   6  -1   7      200.31      177.19     14.43 o
   7  -1   7      602.84      611.01     39.63 o
   8  -1   7      498.43      483.64     37.99 o
   9  -1   7       57.99       74.40     18.45 o
 -13   0   7        0.87       -9.53     21.52 o
 -12   0   7       16.29       29.85     12.61 o
 -11   0   7      761.94      873.41     44.39 o
 -10   0   7      261.38      261.77     13.27 o
  -9   0   7     3293.29     3847.99    244.27 o
  -8   0   7      217.34      196.66     12.08 o
  -7   0   7     1173.69     1219.04     52.49 o
  -6   0   7     2894.66     2744.63     63.91 o
  -5   0   7     2843.95     2975.35    129.96 o
  -4   0   7        4.38       49.19     14.02 o
  -3   0   7      112.17      154.72      9.71 o
  -2   0   7      644.71      552.90     31.72 o
  -1   0   7     6141.90     5571.25    123.12 o
   0   0   7     3394.72     3054.55     67.51 o
   1   0   7      465.61      382.09     13.72 o
   2   0   7       98.81       87.22     11.14 o
   3   0   7      783.45      711.24     19.87 o
   4   0   7     1080.80     1100.89     28.12 o
   5   0   7     1190.34     1087.46     34.54 o
   6   0   7      145.82      127.42     13.40 o
   7   0   7      738.88      692.11     26.23 o
   8   0   7      389.12      356.54     32.31 o
   9   0   7      511.37      461.53     30.81 o
 -13   1   7      154.63      126.96     33.66 o
 -12   1   7       53.14       46.60     14.51 o
 -11   1   7      478.46      540.68     20.44 o
 -10   1   7     1617.66     1697.07     85.95 o
  -9   1   7     2070.63     2377.47     61.95 o
  -8   1   7       46.50       40.47      9.51 o
  -7   1   7      518.88      499.43     20.54 o
  -6   1   7     2573.94     2611.23     75.67 o
  -5   1   7     2086.55     2135.05     98.00 o
  -4   1   7     4252.52     4439.76    165.58 o
  -3   1   7     1991.08     1880.31     95.69 o
  -2   1   7      821.38      709.21     44.15 o
  -1   1   7     1842.62     1693.25     51.38 o
   0   1   7     1528.77     1314.98     31.06 o
   1   1   7      572.48      569.22     35.45 o
   2   1   7      641.15      590.07     21.84 o
   3   1   7       76.89       80.03     12.21 o
   4   1   7     2162.08     2217.76     66.41 o
   5   1   7     1737.95     1695.90     48.15 o
   6   1   7      100.26       96.66     16.90 o
   7   1   7      311.74      297.48     29.78 o
   8   1   7      129.41      103.57     17.68 o
 -13   2   7     1129.88     1203.29     55.61 o
 -12   2   7      220.40      262.40     23.31 o
 -11   2   7      107.14      115.13     20.40 o
 -10   2   7      774.88      784.26     27.76 o
  -9   2   7      555.82      611.33     24.28 o
  -8   2   7       59.18       52.31      8.15 o
  -7   2   7     3060.40     3332.37    107.09 o
  -6   2   7        0.38       -4.49      9.81 o
  -5   2   7     3698.94     3829.89    129.73 o
  -4   2   7     4322.72     4581.77    150.41 o
  -3   2   7      107.68       83.42      9.34 o
  -2   2   7      651.32      658.78     52.74 o
  -1   2   7     1599.81     1494.65     63.86 o
   0   2   7     1196.67     1126.77     65.30 o
   1   2   7      755.48      736.13     34.82 o
   2   2   7     2469.67     2372.02     97.56 o
   3   2   7       90.32       66.49     14.62 o
   4   2   7      950.12      937.91     55.20 o
   5   2   7      406.25      361.23     20.44 o
   6   2   7      438.56      378.87     33.99 o
   7   2   7       10.42        6.29     16.44 o
   8   2   7      137.43       90.76     21.14 o
 -13   3   7      999.25     1105.27     61.77 o
 -12   3   7      188.07      195.79     15.58 o
 -11   3   7      146.28      156.10     15.12 o
 -10   3   7       38.74       39.84     14.75 o
  -9   3   7       72.00       78.05     13.52 o
  -8   3   7     2418.44     2613.37     59.15 o
  -7   3   7     4576.26     4955.75    103.53 o
  -6   3   7       58.64       67.30     13.44 o
  -5   3   7     1447.88     1366.43     50.22 o
  -4   3   7     1843.41     1875.39     84.21 o
  -3   3   7     5901.16     6093.00    226.78 o
  -2   3   7      460.57      408.97     19.33 o
  -1   3   7     1542.30     1476.02     66.99 o
   0   3   7      785.17      740.72     21.68 o
   1   3   7     2268.17     2190.23     84.54 o
   2   3   7     1612.84     1634.28     49.45 o
   3   3   7        0.69       -8.44      9.37 o
   4   3   7       56.21       41.05     13.51 o
   5   3   7       21.68       32.91     11.42 o
   6   3   7      639.77      567.51     45.04 o
   7   3   7      558.66      505.68     29.59 o
 -13   4   7      272.18      319.45     26.05 o
 -12   4   7      267.21      301.67     18.37 o
 -11   4   7      915.85      954.67     59.67 o
 -10   4   7      223.25      195.36     23.21 o
  -9   4   7        0.38      -10.49     10.49 o
  -8   4   7     2270.97     2473.26     59.37 o
  -7   4   7     8293.67     9271.53    205.39 o
  -6   4   7        3.73       -0.13      8.23 o
  -5   4   7      538.92      622.90     31.21 o
  -4   4   7      410.07      417.13     32.41 o
  -3   4   7     1982.98     2034.11     89.73 o
  -2   4   7     4246.56     4432.04    170.46 o
  -1   4   7      543.07      463.88     19.76 o
   0   4   7     2113.94     2097.31     89.20 o
   1   4   7       72.71       69.08     10.55 o
   2   4   7      468.36      437.65     17.07 o
   3   4   7      364.16      324.48     14.33 o
   4   4   7      576.90      517.07     25.35 o
   5   4   7        8.03        5.81     11.85 o
   6   4   7      640.81      635.30     36.37 o
   7   4   7      692.08      648.15     43.13 o
 -13   5   7        0.98       26.47     16.17 o
 -12   5   7      230.98      213.96     16.53 o
 -11   5   7     1451.07     1507.87    106.67 o
 -10   5   7      407.47      417.27     19.44 o
  -9   5   7        4.39      -12.25     12.25 o
  -8   5   7      391.24      394.56     18.16 o
  -7   5   7        8.62       22.20     15.28 o
  -6   5   7      633.73      685.30     19.33 o
  -5   5   7     2806.05     2919.11     81.11 o
  -4   5   7        5.69        1.87     11.72 o
  -3   5   7      959.83      946.56     43.78 o
  -2   5   7     1651.41     1639.42     76.96 o
  -1   5   7     1302.34     1370.75     49.58 o
   0   5   7       12.39      -10.12     10.12 o
   1   5   7       27.93       43.13     11.15 o
   2   5   7     1206.40     1197.23     49.16 o
   3   5   7      556.81      523.43     21.69 o
   4   5   7      607.25      581.71     21.57 o
   5   5   7        3.36        2.17     15.71 o
   6   5   7      172.50      157.06     37.33 o
 -13   6   7       64.15       51.06     16.22 o
 -12   6   7       75.53       76.78     16.63 o
 -11   6   7      755.41      750.09     52.47 o
 -10   6   7      514.09      503.01     44.36 o
  -9   6   7      248.92      267.25     27.94 o
  -8   6   7      223.18      211.38     29.20 o
  -7   6   7       75.17       82.75     11.48 o
  -6   6   7      561.74      587.48     19.22 o
  -5   6   7     4741.67     5251.36    159.15 o
  -4   6   7      452.15      458.79     22.80 o
  -3   6   7       70.31       62.12     12.55 o
  -2   6   7       38.59       38.52     17.89 o
  -1   6   7      332.77      340.82     17.63 o
   0   6   7     2386.41     2529.73     97.31 o
   1   6   7      653.48      596.95     24.14 o
   2   6   7      662.55      621.58     25.92 o
   3   6   7      158.93      173.46     31.52 o
   4   6   7      487.92      435.35     28.53 o
   5   6   7        5.06        9.77     15.56 o
 -13   7   7      171.18      155.53     29.09 o
 -12   7   7       20.20      -27.08     27.08 o
 -11   7   7       64.01       67.57     16.28 o
 -10   7   7      716.38      721.35     27.30 o
  -9   7   7     2175.52     2191.68     58.12 o
  -8   7   7      593.55      607.06     23.77 o
  -7   7   7      266.08      267.15     15.33 o
  -6   7   7      273.15      259.98     14.39 o
  -5   7   7     2229.57     2276.27     54.63 o
  -4   7   7       84.54      112.31     14.51 o
  -3   7   7     1864.90     1964.67     86.23 o
  -2   7   7        0.65       17.94     12.20 o
  -1   7   7      657.50      628.06     53.12 o
   0   7   7     1193.42     1259.09     67.85 o
   1   7   7      525.77      492.93     23.59 o
   2   7   7      155.54      138.36     17.65 o
   3   7   7        0.53      -13.48     18.88 o
   4   7   7      234.52      202.11     18.98 o
 -13   8   7       85.44      130.08     43.29 o
 -12   8   7     1200.41     1210.51     75.50 o
 -11   8   7        8.43        2.49     19.43 o
 -10   8   7      322.47      290.64     46.00 o
  -9   8   7     1157.16     1205.31     66.44 o
  -8   8   7      437.68      452.64     20.44 o
  -7   8   7      320.88      322.85     31.80 o
  -6   8   7        6.12        1.26     15.89 o
  -5   8   7      680.75      669.10     22.53 o
  -4   8   7      452.03      488.50     31.35 o
  -3   8   7     1415.11     1461.80     39.18 o
  -2   8   7       16.88       77.74     58.17 o
  -1   8   7      117.93      142.23     31.65 o
   0   8   7      984.73     1037.50     55.14 o
   1   8   7      186.14      162.47     16.39 o
   2   8   7      211.70      185.26     19.53 o
   3   8   7      311.12      293.89     23.82 o
   4   8   7      180.41      141.33     21.72 o
 -13   9   7      276.39      257.05     32.72 o
 -12   9   7      808.54      766.78     67.90 o
 -11   9   7       41.95       53.79     35.04 o
 -10   9   7       46.42       60.93     18.33 o
  -9   9   7      690.29      651.43     31.84 o
  -8   9   7      762.94      700.98     24.30 o
  -7   9   7      490.63      465.14     46.15 o
  -6   9   7      718.48      688.42     46.94 o
  -5   9   7       14.99       17.37     13.80 o
  -4   9   7      208.12      221.75     14.63 o
  -3   9   7      565.05      589.97     26.49 o
  -2   9   7      142.22      220.36     41.50 o
  -1   9   7      231.03      248.47     45.48 o
   0   9   7       34.28       49.35     51.92 o
   1   9   7      264.06      272.75     31.25 o
   2   9   7      545.45      602.17     47.39 o
 -12  10   7      896.09      877.30    107.12 o
 -11  10   7      191.81      185.39     22.67 o
 -10  10   7      786.01      802.25     32.39 o
  -9  10   7       62.65       71.84     14.99 o
  -8  10   7      236.11      230.24     15.87 o
  -7  10   7      877.63      865.69     56.80 o
  -6  10   7      267.76      278.38     19.59 o
  -5  10   7        3.90       17.54     77.04 o
  -4  10   7       43.57       39.67     14.70 o
  -3  10   7      356.25      398.09     19.11 o
  -2  10   7      389.38      419.53     24.44 o
  -1  10   7      521.85      531.91     27.74 o
   0  10   7       26.33       23.58     18.98 o
   1  10   7        0.71       -6.57     17.90 o
 -12  11   7       54.05       16.27     41.08 o
 -11  11   7      242.19      216.92     21.92 o
 -10  11   7      624.58      553.08     37.12 o
  -9  11   7       18.08        9.92     16.26 o
  -8  11   7        0.80      -14.84     14.84 o
  -7  11   7      339.45      327.05     32.79 o
  -6  11   7      352.33      337.95     19.58 o
  -5  11   7      668.49      807.29     32.97 o
  -4  11   7        1.45       11.20     17.72 o
  -3  11   7      193.06      219.38     48.69 o
  -2  11   7      403.59      446.58     75.25 o
  -1  11   7      135.92      141.59     32.95 o
   0  11   7       28.20      -37.59     44.42 o
 -11  12   7       77.51      116.22     43.44 o
 -10  12   7      293.74      256.66     26.87 o
  -9  12   7      169.34      135.87     22.12 o
  -8  12   7      374.79      387.93     23.55 o
  -7  12   7        2.99        6.91     18.63 o
  -6  12   7       93.37      103.05     18.20 o
  -5  12   7      506.87      512.65     30.51 o
  -4  12   7       77.79      111.15     27.17 o
  -3  12   7        2.61       41.84     29.99 o
  -2  12   7       81.10       65.34     33.62 o
  -9  13   7      333.91      284.19     27.71 o
  -8  13   7      603.30      540.34     55.35 o
  -7  13   7       38.53       25.04     22.23 o
  -6  13   7        0.68       16.88     22.01 o
  -5  13   7      201.77      190.90     25.56 o
  -4  13   7       65.28       64.97     51.30 o
   0 -15   8      388.81      345.11     26.82 o
   1 -15   8        0.67       -1.99     18.38 o
   2 -15   8      192.98      176.31     49.78 o
   3 -15   8      134.99       89.10     50.53 o
   4 -15   8       99.64       98.08     48.09 o
   5 -15   8      185.49      146.64     40.97 o
   6 -15   8       41.96       79.21     39.24 o
   7 -15   8       61.29      -42.06     52.67 o
  -2 -14   8       42.10       46.52     31.27 o
  -1 -14   8      369.69      367.06     26.23 o
   0 -14   8      578.58      578.41     30.24 o
   1 -14   8        0.93       -5.19     21.34 o
   2 -14   8       17.32       28.48     18.89 o
   3 -14   8       11.60        5.88     12.85 o
   4 -14   8      906.48     1055.89     77.05 o
   5 -14   8      200.84      210.71     36.99 o
   6 -14   8      321.78      236.67     43.60 o
   7 -14   8      110.66       35.79     45.95 o
   8 -14   8       96.64      139.23     52.18 o
  -3 -13   8      225.18      208.04     21.90 o
  -2 -13   8        8.45      -14.66     18.84 o
  -1 -13   8       39.53       20.74     15.93 o
   0 -13   8      223.71      252.17     19.61 o
   1 -13   8      277.60      296.85     19.32 o
   2 -13   8      448.54      459.90     39.09 o
   3 -13   8        8.53       15.80     10.87 o
   4 -13   8      418.28      391.93     43.95 o
   5 -13   8      351.75      425.37     41.02 o
   6 -13   8      214.48      207.95     42.15 o
   7 -13   8       11.50       23.21     39.68 o
   8 -13   8      112.81       53.40     39.22 o
   9 -13   8      128.79       72.76     43.66 o
  -5 -12   8        1.98        0.33     38.62 o
  -4 -12   8      112.81      120.70     41.39 o
  -3 -12   8      318.80      295.98     30.73 o
  -2 -12   8      166.44      168.99     18.44 o
  -1 -12   8      158.87      132.17     11.44 o
   0 -12   8      383.92      372.05     16.44 o
   1 -12   8      397.98      436.88     22.57 o
   2 -12   8     1516.43     1576.21    110.30 o
   3 -12   8      427.32      364.61     48.71 o
   4 -12   8      285.28      236.34     34.84 o
   5 -12   8       50.64       44.66     29.66 o
   6 -12   8      853.60      885.40     59.05 o
   7 -12   8      332.39      279.09     28.28 o
   8 -12   8      234.55      195.75     31.51 o
   9 -12   8       50.94       67.51     27.55 o
  -6 -11   8      132.02      164.07     51.44 o
  -5 -11   8        1.67       30.88     41.53 o
  -4 -11   8      125.99      147.12     45.13 o
  -3 -11   8      607.32      587.01     24.84 o
  -2 -11   8      841.79      856.05     32.81 o
  -1 -11   8      196.25      196.98     12.74 o
   0 -11   8      106.14       96.34     11.28 o
   1 -11   8      161.65      152.90     14.25 o
   2 -11   8     1443.47     1489.06     52.42 o
   3 -11   8      868.44      818.82     35.58 o
   4 -11   8      294.05      283.02     31.90 o
   5 -11   8        0.58      -21.96     21.96 o
   6 -11   8     1287.50     1416.59     55.52 o
   7 -11   8      541.81      584.22     27.40 o
   8 -11   8      577.44      558.77     42.86 o
   9 -11   8       17.48       -2.54     31.61 o
  10 -11   8        0.25        6.39     41.92 o
  -7 -10   8      387.91      425.37     61.80 o
  -6 -10   8       57.59       37.41     38.75 o
  -5 -10   8      674.41      626.62     99.05 o
  -4 -10   8        0.15      -14.20     14.20 o
  -3 -10   8      724.48      680.27     44.97 o
  -2 -10   8      141.65      151.24     10.35 o
  -1 -10   8      831.29      793.26     26.99 o
   0 -10   8       20.83        2.66     10.49 o
   1 -10   8       15.85       -0.64      9.65 o
   2 -10   8     1237.89     1193.03     34.90 o
   3 -10   8      949.17      967.69     30.60 o
   4 -10   8      787.66      775.97     57.47 o
   5 -10   8       25.17       28.24     13.59 o
   6 -10   8      539.86      520.28     28.85 o
   7 -10   8       28.94       27.39     19.06 o
   8 -10   8      841.03      797.18     40.58 o
   9 -10   8       59.39       35.33     23.25 o
  10 -10   8      111.41       97.98     30.79 o
  -8  -9   8      157.36      213.81     79.84 o
  -7  -9   8      122.00       70.12     40.59 o
  -6  -9   8      355.13      329.06     56.84 o
  -5  -9   8      476.49      487.41     48.73 o
  -4  -9   8        8.36        4.88     13.87 o
  -3  -9   8       10.68       14.72      9.59 o
  -2  -9   8       39.22       26.36      8.08 o
  -1  -9   8     2078.97     2014.77     44.04 o
   0  -9   8      707.76      702.35     25.01 o
   1  -9   8      712.66      692.93     21.98 o
   2  -9   8      291.03      256.14     18.20 o
   3  -9   8      254.53      237.86     11.78 o
   4  -9   8     1081.12     1109.82     47.02 o
   5  -9   8     1231.48     1256.59     69.60 o
   6  -9   8      176.89      155.97     19.45 o
   7  -9   8      246.85      239.56     19.16 o
   8  -9   8      610.70      626.96     29.43 o
   9  -9   8      257.55      287.52     26.57 o
  10  -9   8      335.77      346.75     43.42 o
  -8  -8   8      244.62      231.70     49.34 o
  -7  -8   8       51.00       59.07     30.21 o
  -6  -8   8       36.06       -4.29     16.57 o
  -5  -8   8     1001.00     1030.29     59.03 o
  -4  -8   8      643.20      601.47     42.33 o
  -3  -8   8     1243.60     1224.91     38.01 o
  -2  -8   8        0.08       -7.87      7.87 o
  -1  -8   8     2503.79     2431.26     65.18 o
   0  -8   8     1533.77     1559.28     52.07 o
   1  -8   8      918.34      992.65     36.55 o
   2  -8   8        0.25       -3.75     12.17 o
   3  -8   8      611.19      592.59     25.15 o
   4  -8   8     1369.60     1411.83     41.29 o
   5  -8   8     2747.61     2901.18     69.21 o
   6  -8   8      292.49      285.67     12.95 o
   7  -8   8       14.47        4.32     10.45 o
   8  -8   8      444.73      436.93     25.03 o
   9  -8   8      207.88      174.54     27.88 o
  10  -8   8      597.23      493.30     58.07 o
  -9  -7   8      260.23      281.97     63.68 o
  -8  -7   8      264.25      260.61     25.28 o
  -7  -7   8       67.52       46.36     16.26 o
  -6  -7   8      418.66      372.12     51.89 o
  -5  -7   8      268.89      271.48     26.41 o
  -4  -7   8     3301.81     3163.64    124.92 o
  -3  -7   8      468.99      432.15     19.38 o
  -2  -7   8        1.08      -10.44     10.44 o
  -1  -7   8      213.74      157.07     12.97 o
   0  -7   8      497.98      509.42     28.61 o
   1  -7   8     1888.77     1947.51     61.40 o
   2  -7   8     1045.73     1101.39     30.76 o
   3  -7   8      732.07      733.02     32.17 o
   4  -7   8     1300.99     1324.55     44.54 o
   5  -7   8      536.97      571.64     37.91 o
   6  -7   8     1306.31     1314.38     32.90 o
   7  -7   8        0.97       18.39     10.76 o
   8  -7   8       42.01       16.09     15.26 o
   9  -7   8       95.71      106.38     19.57 o
  10  -7   8      726.98      636.64     89.24 o
 -10  -6   8        1.61      -19.78     26.12 o
  -9  -6   8        0.91        5.67     32.86 o
  -8  -6   8      261.22      246.53     41.96 o
  -7  -6   8     1107.61     1063.04     98.38 o
  -6  -6   8     1331.67     1293.08     73.65 o
  -5  -6   8     1825.24     1700.60     76.60 o
  -4  -6   8       86.49       79.33     15.50 o
  -3  -6   8     2623.67     2478.51     84.47 o
  -2  -6   8      914.75      891.26     60.27 o
  -1  -6   8     1529.40     1606.96     63.80 o
   0  -6   8       49.84       73.26     18.53 o
   1  -6   8     2360.40     2433.72     55.25 o
   2  -6   8     2274.04     2374.78     55.28 o
   3  -6   8     1009.46      995.03     39.95 o
   4  -6   8       40.13       34.17      9.49 o
   5  -6   8      207.44      148.03     18.37 o
   6  -6   8      664.45      621.96     30.29 o
   7  -6   8      945.27      903.70     34.36 o
   8  -6   8      543.23      489.26     40.56 o
   9  -6   8       24.23       12.61     18.39 o
  10  -6   8      405.81      317.06     33.66 o
 -10  -5   8      360.85      316.18     64.93 o
  -9  -5   8       23.87       40.84     20.89 o
  -8  -5   8      901.89      876.06    142.23 o
  -7  -5   8     1918.22     1936.36     61.16 o
  -6  -5   8      372.92      346.57     20.77 o
  -5  -5   8       80.49       69.94     12.39 o
  -4  -5   8       31.25       -6.31     10.87 o
  -3  -5   8      364.05      335.19     16.29 o
  -2  -5   8     2350.50     2177.07     58.93 o
  -1  -5   8     8751.79     8798.80    338.42 o
   0  -5   8        8.43       -6.88      6.88 o
   1  -5   8     1050.71     1010.20     26.87 o
   2  -5   8     1088.09     1056.89     30.01 o
   3  -5   8     1861.81     1878.53     64.89 o
   4  -5   8      644.86      619.96     36.90 o
   5  -5   8      932.22      917.82     33.01 o
   6  -5   8     1662.59     1608.57     42.85 o
   7  -5   8     1211.32     1239.34     38.02 o
   8  -5   8      844.79      848.67     32.48 o
   9  -5   8        7.62      -17.80     20.35 o
  10  -5   8        0.56        2.79     38.59 o
 -11  -4   8      228.77      214.17     33.04 o
 -10  -4   8     1529.29     1536.07     56.18 o
  -9  -4   8       16.27        7.16     23.95 o
  -8  -4   8      116.62       97.27     33.90 o
  -7  -4   8      280.20      269.44     19.62 o
  -6  -4   8     1187.50     1177.20     54.68 o
  -5  -4   8       41.04       33.38      6.12 o
  -4  -4   8     2384.82     2083.25     56.32 o
  -3  -4   8     2976.70     2815.79     79.65 o
  -2  -4   8     3533.29     3114.43     73.63 o
  -1  -4   8     3042.35     2800.68     87.64 o
   0  -4   8        6.43      -13.19     20.29 o
   1  -4   8      518.17      508.69     34.44 o
   2  -4   8      580.39      570.54     20.14 o
   3  -4   8     2624.90     2780.19     65.89 o
   4  -4   8     1198.06     1239.94     43.69 o
   5  -4   8     1257.02     1349.85     45.85 o
   6  -4   8      470.66      513.51     33.94 o
   7  -4   8      375.31      376.13     23.67 o
   8  -4   8      676.38      750.66     48.99 o
   9  -4   8      477.87      494.18     30.71 o
  10  -4   8       95.78      131.94     60.70 o
 -11  -3   8      147.73      108.77     18.94 o
 -10  -3   8      439.40      423.93     22.88 o
  -9  -3   8        4.27       -8.78     22.05 o
  -8  -3   8     1124.69     1283.14     49.01 o
  -7  -3   8      226.63      196.85      9.11 o
  -6  -3   8      669.54      659.69     14.87 o
  -5  -3   8     2779.93     2612.01     84.94 o
  -4  -3   8     3256.00     3071.94     98.51 o
  -3  -3   8      233.64      197.35     12.33 o
  -2  -3   8      214.02      153.94     11.66 o
  -1  -3   8     2148.14     1933.03     40.97 o
   0  -3   8     1166.91     1083.42     27.67 o
   1  -3   8     3344.99     3157.24     68.57 o
   2  -3   8       71.15       97.80     11.20 o
   3  -3   8     1188.90     1204.80     34.17 o
   4  -3   8      691.39      762.70     24.82 o
   5  -3   8      136.42      152.81     15.02 o
   6  -3   8       53.14       57.30     23.03 o
   7  -3   8      247.53      229.52     19.76 o
   8  -3   8      763.07      738.48     65.85 o
   9  -3   8      418.15      383.78     41.08 o
 -12  -2   8       58.32       66.64     20.53 o
 -11  -2   8       18.36       59.60     18.15 o
 -10  -2   8      391.18      393.78     19.77 o
  -9  -2   8      750.72      766.46     50.68 o
  -8  -2   8     4406.43     4862.06    334.37 o
  -7  -2   8       31.60       28.91      6.98 o
  -6  -2   8      151.76      120.94      6.99 o
  -5  -2   8     2906.84     2790.61    138.93 o
  -4  -2   8     1879.05     1787.66     53.91 o
  -3  -2   8      162.11      155.35     11.41 o
  -2  -2   8     2120.47     1955.59     51.88 o
  -1  -2   8     1263.40     1084.69     25.18 o
   0  -2   8     1584.76     1451.04     34.28 o
   1  -2   8     3256.25     3018.24     89.20 o
   2  -2   8      103.30       99.56      9.48 o
   3  -2   8       14.63       32.23     12.39 o
   4  -2   8      356.16      348.72     18.28 o
   5  -2   8     1291.16     1405.87     40.04 o
   6  -2   8     1321.24     1298.52     39.51 o
   7  -2   8      175.99      151.16     19.11 o
   8  -2   8      296.88      287.46     22.47 o
   9  -2   8      404.60      313.04     59.52 o
 -12  -1   8      379.62      441.23     29.79 o
 -11  -1   8      579.36      569.06     27.86 o
 -10  -1   8       57.52       64.94     11.88 o
  -9  -1   8     1602.85     1658.31     96.01 o
  -8  -1   8     1507.17     1501.68     84.60 o
  -7  -1   8        8.55        4.71      8.83 o
  -6  -1   8      509.13      462.57     17.78 o
  -5  -1   8     1105.43     1095.13     44.39 o
  -4  -1   8     2294.65     2206.65     80.80 o
  -3  -1   8     4413.84     4315.14    175.66 o
  -2  -1   8      304.13      226.72      8.93 o
  -1  -1   8       23.63       16.99      6.53 o
   0  -1   8      326.90      321.16     18.61 o
   1  -1   8     4109.11     3853.87    107.48 o
   2  -1   8      698.51      642.00     19.07 o
   3  -1   8      508.01      434.29     15.83 o
   4  -1   8        1.30       -1.62     11.22 o
   5  -1   8     1299.92     1392.53     40.38 o
   6  -1   8      818.24      771.45     30.79 o
   7  -1   8      228.40      216.61     19.28 o
   8  -1   8        1.54        0.32     24.02 o
   9  -1   8        2.39       14.67     35.36 o
 -12   0   8      873.14      968.30     66.78 o
 -11   0   8      253.94      294.39     28.24 o
 -10   0   8        2.13      -10.65     10.65 o
  -9   0   8        0.55        9.87     14.66 o
  -8   0   8     2044.14     2003.36     83.42 o
  -7   0   8      352.39      340.90     15.51 o
  -6   0   8     6246.17     6238.38    159.73 o
  -5   0   8       20.98        9.02     13.48 o
  -4   0   8      697.89      650.61     39.95 o
  -3   0   8      748.88      711.87     30.00 o
  -2   0   8     5257.03     5200.35    180.43 o
  -1   0   8      598.87      499.85     19.51 o
   0   0   8      602.00      600.15     23.26 o
   1   0   8     1181.56     1094.20     29.50 o
   2   0   8     1310.93     1240.55     29.66 o
   3   0   8     1359.61     1358.27     34.62 o
   4   0   8       74.17       32.15     10.04 o
   5   0   8      381.27      328.93     19.78 o
   6   0   8       43.54       50.55     16.66 o
   7   0   8      288.69      272.26     25.95 o
   8   0   8      265.83      238.01     22.25 o
 -13   1   8       27.70       37.07     24.02 o
 -12   1   8      413.34      430.27     21.73 o
 -11   1   8      498.55      550.75     39.10 o
 -10   1   8      886.14      912.48     31.24 o
  -9   1   8       34.56       23.45     11.32 o
  -8   1   8       55.85       42.22      9.47 o
  -7   1   8     1720.58     1711.23     68.08 o
  -6   1   8     7595.40     7695.91    229.79 o
  -5   1   8      161.11      162.67     15.25 o
  -4   1   8      746.39      774.13     39.72 o
  -3   1   8     1188.71     1206.42     52.08 o
  -2   1   8     1742.53     1533.30     39.49 o
  -1   1   8     5701.07     5338.66    121.08 o
   0   1   8      619.60      582.52     28.31 o
   1   1   8     1755.54     1678.23     52.17 o
   2   1   8      986.94      988.78     29.99 o
   3   1   8      568.11      552.80     21.54 o
   4   1   8      914.91      914.10     44.44 o
   5   1   8      187.83      163.69     17.26 o
   6   1   8       48.55       20.57     14.60 o
   7   1   8      478.27      445.58     24.42 o
   8   1   8      390.80      343.21     29.33 o
 -13   2   8      203.51      209.00     19.33 o
 -12   2   8      107.30       83.19     16.64 o
 -11   2   8      677.43      699.67     27.83 o
 -10   2   8     1041.66     1079.45     46.79 o
  -9   2   8      908.42      973.20     55.33 o
  -8   2   8      728.27      714.60     27.60 o
  -7   2   8     1086.05     1077.31     49.60 o
  -6   2   8     1343.63     1404.93     37.19 o
  -5   2   8     2358.12     2538.36     94.73 o
  -4   2   8     1027.44     1040.43     46.45 o
  -3   2   8       16.63       -7.50      7.50 o
  -2   2   8     3059.43     3011.54    212.32 o
  -1   2   8     2369.46     2290.84     84.76 o
   0   2   8     1174.29     1166.37     47.59 o
   1   2   8      219.71      191.25     13.25 o
   2   2   8       51.78       23.30     16.86 o
   3   2   8     1432.88     1384.52     36.74 o
   4   2   8     1644.21     1634.77     45.91 o
   5   2   8      520.16      494.44     32.05 o
   6   2   8        3.27       -6.35     15.95 o
   7   2   8      374.09      364.00     23.33 o
 -13   3   8      735.32      749.17     43.52 o
 -12   3   8       10.91       13.20     13.34 o
 -11   3   8      313.15      342.79     29.69 o
 -10   3   8     1165.52     1112.68     52.89 o
  -9   3   8      902.28      947.21     29.71 o
  -8   3   8      395.37      364.40     16.74 o
  -7   3   8        5.69      -21.03     25.87 o
  -6   3   8      229.77      204.45     12.51 o
  -5   3   8     2678.87     2862.08     83.17 o
  -4   3   8     2179.25     2214.64    107.39 o
  -3   3   8        1.40       -3.67      9.41 o
  -2   3   8       75.24       65.39     11.77 o
  -1   3   8      291.10      302.31     31.33 o
   0   3   8        3.46       -9.04      9.95 o
   1   3   8     1892.87     1827.67     46.57 o
   2   3   8      742.76      697.48     41.32 o
   3   3   8     1338.78     1299.86     41.52 o
   4   3   8      682.42      611.25     41.11 o
   5   3   8      687.17      722.16     26.48 o
   6   3   8       58.86       57.75     14.78 o
   7   3   8        1.42      -26.92     26.92 o
 -13   4   8      956.23      967.77     56.43 o
 -12   4   8       99.56       70.89     19.89 o
 -11   4   8        0.20       21.41     14.17 o
 -10   4   8      169.36      181.87     15.01 o
  -9   4   8      306.73      343.90     16.85 o
  -8   4   8     1455.21     1604.28     62.31 o
  -7   4   8      865.28      879.28     22.41 o
  -6   4   8       19.64       19.95      8.45 o
  -5   4   8      509.96      447.08     17.45 o
  -4   4   8     1166.36     1173.85     83.76 o
  -3   4   8      664.25      713.53     47.55 o
  -2   4   8      717.11      721.08     23.36 o
  -1   4   8       68.84       81.55     11.32 o
   0   4   8     1050.30     1043.49     44.96 o
   1   4   8     3240.31     3454.24    104.46 o
   2   4   8      490.66      483.44     22.73 o
   3   4   8      277.65      242.81     15.39 o
   4   4   8        1.72        1.06     15.27 o
   5   4   8      554.98      459.96     21.53 o
   6   4   8      210.21      206.61     21.85 o
 -13   5   8      344.50      300.51     29.12 o
 -12   5   8      184.61      162.05     18.46 o
 -11   5   8      677.77      730.41     41.57 o
 -10   5   8        1.49       13.58     12.74 o
  -9   5   8      833.24      859.79     27.50 o
  -8   5   8     3158.02     3445.10     81.84 o
  -7   5   8      107.11      111.20     12.86 o
  -6   5   8      602.64      654.98     33.34 o
  -5   5   8        7.77       -9.18      9.18 o
  -4   5   8     1088.01     1158.21     33.97 o
  -3   5   8     1399.92     1484.53     79.58 o
  -2   5   8     2141.16     2200.34     87.73 o
  -1   5   8       33.61       24.92     10.87 o
   0   5   8      188.19      195.35     22.88 o
   1   5   8      606.23      577.37     21.61 o
   2   5   8      430.31      439.34     27.57 o
   3   5   8       26.05       31.84     12.98 o
   4   5   8      312.18      271.21     18.71 o
   5   5   8      294.98      283.61     30.70 o
 -13   6   8       88.95       53.07     26.94 o
 -12   6   8      674.56      634.77     38.40 o
 -11   6   8     1603.16     1673.43     93.71 o
 -10   6   8       36.63       26.12     14.56 o
  -9   6   8       99.09       90.60     25.87 o
  -8   6   8      939.43      965.99     67.27 o
  -7   6   8     1638.96     1736.79     40.57 o
  -6   6   8       83.16       81.15     10.93 o
  -5   6   8     1767.77     1856.38     73.93 o
  -4   6   8      386.65      377.14     18.76 o
  -3   6   8      712.24      715.70     27.19 o
  -2   6   8     1053.91     1118.80     51.35 o
  -1   6   8      125.08      113.62     13.20 o
   0   6   8       19.86       -2.08     14.12 o
   1   6   8        7.42        2.81     16.48 o
   2   6   8      398.61      377.40     22.17 o
   3   6   8      326.90      313.18     21.84 o
   4   6   8      406.89      363.11     26.40 o
   5   6   8      194.99      128.76     21.02 o
 -13   7   8       20.16       36.68     30.13 o
 -12   7   8      217.97      210.05     43.81 o
 -11   7   8     1256.97     1294.04     48.62 o
 -10   7   8      294.71      312.33     20.43 o
  -9   7   8     1133.81     1202.00     84.23 o
  -8   7   8      303.25      273.25     22.99 o
  -7   7   8      198.37      203.64     15.67 o
  -6   7   8     1855.43     1927.05     43.30 o
  -5   7   8      995.70     1043.00     29.17 o
  -4   7   8      236.76      206.06     14.28 o
  -3   7   8       15.10       10.24     18.55 o
  -2   7   8      749.13      742.55     28.28 o
  -1   7   8      569.71      622.78     34.63 o
   0   7   8      551.17      520.63     26.32 o
   1   7   8        7.22       94.76     61.02 o
   2   7   8       97.49       69.20     18.94 o
   3   7   8      370.89      312.34     27.71 o
   4   7   8      168.15      179.89     38.62 o
 -13   8   8        0.43      -24.76     29.63 o
 -12   8   8        4.23       -6.89     19.19 o
 -11   8   8      381.66      352.28     41.53 o
 -10   8   8      598.16      631.43     51.86 o
  -9   8   8     1307.46     1311.45     42.30 o
  -8   8   8        6.75        7.85     14.48 o
  -7   8   8      148.14      121.45     16.37 o
  -6   8   8      297.66      292.73     22.05 o
  -5   8   8     1679.26     1838.64     66.18 o
  -4   8   8      275.55      278.20     18.17 o
  -3   8   8      450.61      468.25     24.16 o
  -2   8   8      380.04      358.15     22.41 o
  -1   8   8      906.04      936.32     46.68 o
   0   8   8      517.12      504.73     27.00 o
   1   8   8       66.53       78.58     42.21 o
   2   8   8       57.41       52.05     18.46 o
   3   8   8       86.86       87.01     24.00 o
 -12   9   8      202.90      142.79     27.12 o
 -11   9   8      155.58      141.70     22.08 o
 -10   9   8      305.70      295.45     22.45 o
  -9   9   8      616.91      592.88     36.63 o
  -8   9   8      100.85       91.00     17.45 o
  -7   9   8      175.05      168.13     23.54 o
  -6   9   8      165.91      172.91     19.27 o
  -5   9   8      174.12      196.69     18.26 o
  -4   9   8      570.92      637.43     30.79 o
  -3   9   8      312.97      300.04     23.34 o
  -2   9   8       99.82      124.46     41.49 o
  -1   9   8      231.75      224.73     22.76 o
   0   9   8      626.65      584.15     48.30 o
   1   9   8       87.59       96.08     19.64 o
   2   9   8      135.34      136.39     25.89 o
 -12  10   8      290.40      349.96     45.01 o
 -11  10   8       43.10       51.92     22.13 o
 -10  10   8        0.60      -11.90     19.93 o
  -9  10   8      164.54      177.19     24.96 o
  -8  10   8      442.51      434.32     24.16 o
  -7  10   8      805.04      800.41     47.60 o
  -6  10   8       55.38      122.24     44.09 o
  -5  10   8      326.61      324.75     40.79 o
  -4  10   8      359.50      393.05     20.39 o
  -3  10   8      191.05      189.14     21.14 o
  -2  10   8      151.08      197.64     49.13 o
  -1  10   8        1.59       38.98     28.32 o
   0  10   8      242.88      248.14     25.78 o
 -11  11   8      295.51      187.99     52.69 o
 -10  11   8       35.83       34.10     21.76 o
  -9  11   8       32.78       29.50     17.93 o
  -8  11   8      484.40      478.52     28.20 o
  -7  11   8      495.70      473.87     25.03 o
  -6  11   8        9.13       28.00     23.02 o
  -5  11   8      264.34      240.68     23.35 o
  -4  11   8      288.10      348.79     63.37 o
  -3  11   8       84.59      114.77     74.71 o
  -2  11   8      383.81      389.17     27.88 o
  -1  11   8       85.76       87.27     26.54 o
 -10  12   8       96.17      106.71     45.00 o
  -9  12   8        3.98       -4.82     49.06 o
  -8  12   8       84.65       75.79     21.51 o
  -7  12   8      136.91      120.37     19.77 o
  -6  12   8       11.37      -18.66     21.69 o
  -5  12   8      166.98      216.27     35.30 o
  -4  12   8        9.82       42.63     40.00 o
  -3  12   8      123.28      143.98     34.76 o
   1 -15   9      173.29      205.30     42.48 o
   2 -15   9      274.68      263.05     36.18 o
   3 -15   9      228.37      196.96     29.83 o
   4 -15   9       27.09      -36.25     36.25 o
   5 -15   9       63.50       44.13     49.06 o
  -1 -14   9      375.24      365.88     26.34 o
   0 -14   9      280.94      258.69     23.27 o
   1 -14   9      197.03      206.96     16.74 o
   2 -14   9      168.99      149.54     26.47 o
   3 -14   9      262.04      233.34     17.71 o
   4 -14   9      194.08      161.40     34.79 o
   5 -14   9      130.22       99.83     57.86 o
   6 -14   9        2.99      -24.81     29.90 o
   7 -14   9      327.86      363.91     40.02 o
  -3 -13   9        1.11       32.65     20.12 o
  -2 -13   9      274.41      281.82     22.36 o
  -1 -13   9      660.90      655.85     27.57 o
   0 -13   9      263.66      249.67     20.45 o
   1 -13   9        4.85      -12.28     26.27 o
   2 -13   9        6.18       -1.64     23.32 o
   3 -13   9      687.13      667.49     39.38 o
   4 -13   9      553.94      593.14     38.87 o
   5 -13   9      521.73      513.98     52.62 o
   6 -13   9        5.08        0.54     42.71 o
   7 -13   9      280.66      289.14     34.20 o
   8 -13   9      148.67      184.27     61.75 o
  -4 -12   9      330.95      348.13     23.29 o
  -3 -12   9        7.70       -1.49     24.08 o
  -2 -12   9       62.74       55.86     21.08 o
  -1 -12   9      126.43      117.51     12.68 o
   0 -12   9      643.65      669.84     40.27 o
   1 -12   9      268.28      290.86     25.66 o
   2 -12   9      248.85      273.09     17.34 o
   3 -12   9      208.73      204.44     14.62 o
   4 -12   9      454.28      525.88     34.60 o
   5 -12   9      393.34      353.79     27.59 o
   6 -12   9      216.30      165.53     28.86 o
   7 -12   9        0.27       17.31     45.46 o
   8 -12   9        8.97       24.30     25.49 o
   9 -12   9      460.60      404.75     43.53 o
  -5 -11   9      167.25      139.96     56.57 o
  -4 -11   9      417.55      422.75     22.19 o
  -3 -11   9       93.46       77.40     10.54 o
  -2 -11   9      217.07      187.64     12.74 o
  -1 -11   9        4.01        4.29     10.61 o
   0 -11   9      672.97      707.53     26.96 o
   1 -11   9     1077.95     1129.68     37.55 o
   2 -11   9      566.18      584.99     23.06 o
   3 -11   9      124.78      114.56     12.02 o
   4 -11   9        9.36       36.64     19.24 o
   5 -11   9      316.94      310.44     62.34 o
   6 -11   9      964.82      944.09     36.50 o
   7 -11   9       90.26       93.36     22.09 o
   8 -11   9       14.47      -22.69     22.69 o
   9 -11   9      258.53      279.85     28.35 o
  -6 -10   9       48.59       55.47     31.81 o
  -5 -10   9       41.88       21.18     18.27 o
  -4 -10   9      429.55      401.71     34.53 o
  -3 -10   9     1008.92      962.18     46.93 o
  -2 -10   9      309.10      307.91     13.61 o
  -1 -10   9        2.64        2.10      9.49 o
   0 -10   9      359.06      367.08     25.55 o
   1 -10   9      254.34      278.23     14.36 o
   2 -10   9     2539.10     2575.79     71.59 o
   3 -10   9      227.41      206.10     12.36 o
   4 -10   9       57.84       47.75      9.83 o
   5 -10   9      621.36      674.22     29.09 o
   6 -10   9     1011.84     1068.48     38.50 o
   7 -10   9      272.63      274.57     22.60 o
   8 -10   9       94.92       74.38     22.04 o
   9 -10   9      124.56       99.62     27.17 o
  -7  -9   9      191.53      195.63     38.70 o
  -6  -9   9      429.78      447.79    121.38 o
  -5  -9   9      364.96      330.54     22.53 o
  -4  -9   9      749.99      680.33     31.62 o
  -3  -9   9      516.67      476.62     24.11 o
  -2  -9   9      519.72      505.70     16.37 o
  -1  -9   9      314.30      314.91     19.27 o
   0  -9   9      204.86      174.90     18.47 o
   1  -9   9      102.41      112.08     27.06 o
   2  -9   9     1255.60     1300.56     47.25 o
   3  -9   9      636.54      645.00     31.12 o
   4  -9   9      205.48      214.83     13.24 o
   5  -9   9      195.69      165.69     12.58 o
   6  -9   9       84.06       67.73      9.86 o
   7  -9   9      378.84      364.79     24.24 o
   8  -9   9      440.58      415.15     27.32 o
   9  -9   9        0.83       12.60     26.44 o
  -8  -8   9        1.00       66.39     23.68 o
  -7  -8   9      435.45      404.71     82.38 o
  -6  -8   9      703.54      698.28     68.81 o
  -5  -8   9      896.00      906.42     94.23 o
  -4  -8   9       66.37       60.14     10.30 o
  -3  -8   9       18.51       11.31      7.48 o
  -2  -8   9      354.66      328.79     22.66 o
  -1  -8   9     1522.99     1500.01     51.08 o
   0  -8   9      502.19      511.68     23.20 o
   1  -8   9      304.65      289.49     35.68 o
   2  -8   9     1587.83     1534.06     53.93 o
   3  -8   9      133.92      153.07     23.47 o
   4  -8   9      830.39      821.76     26.76 o
   5  -8   9      374.74      303.97     14.75 o
   6  -8   9       81.81       72.34     12.02 o
   7  -8   9      792.37      775.69     25.36 o
   8  -8   9      743.94      671.24     28.61 o
   9  -8   9      148.08      178.52     38.78 o
  -9  -7   9      711.22      631.39     86.20 o
  -8  -7   9        0.81       -8.59     19.64 o
  -7  -7   9      344.70      305.52     36.14 o
  -6  -7   9      216.26      207.64     19.06 o
  -5  -7   9     1520.97     1413.58     38.66 o
  -4  -7   9      577.68      523.35     15.95 o
  -3  -7   9      453.54      401.27     15.83 o
  -2  -7   9     2101.90     2048.13     50.19 o
  -1  -7   9     2432.32     2603.64     73.77 o
   0  -7   9     1744.55     1842.89     58.52 o
   1  -7   9       84.12       69.82     16.07 o
   2  -7   9       82.55       65.06     10.69 o
   3  -7   9        1.52       12.03     10.20 o
   4  -7   9     2848.42     2878.47    129.47 o
   5  -7   9      958.28      897.40     25.36 o
   6  -7   9      351.50      295.90     19.83 o
   7  -7   9      439.96      443.31     22.51 o
   8  -7   9      247.84      269.19     22.18 o
   9  -7   9      457.49      418.96     50.35 o
 -10  -6   9      595.83      531.30     62.71 o
  -9  -6   9      255.75      233.08     30.97 o
  -8  -6   9        2.38      -13.21     15.68 o
  -7  -6   9      192.41      163.22     15.39 o
  -6  -6   9       32.45        9.58      9.14 o
  -5  -6   9     1987.54     1857.75     66.28 o
  -4  -6   9     1078.71     1043.94     28.96 o
  -3  -6   9     2088.68     2001.14     48.45 o
  -2  -6   9      320.62      301.14     14.06 o
  -1  -6   9      590.40      535.81     29.57 o
   0  -6   9      709.20      782.89     50.80 o
   1  -6   9     1022.69     1052.57     29.18 o
   2  -6   9     1264.83     1290.38     35.60 o
   3  -6   9       33.08       41.08      9.11 o
   4  -6   9     2833.36     2887.10     88.64 o
   5  -6   9      578.43      588.89     42.57 o
   6  -6   9      135.76      156.61     16.20 o
   7  -6   9       17.41       29.59     22.50 o
   8  -6   9       24.24       71.02     18.37 o
   9  -6   9      627.03      654.65     58.79 o
 -10  -5   9        8.52      -17.25     33.12 o
  -9  -5   9       72.03       94.16     16.94 o
  -8  -5   9      493.77      485.08     20.84 o
  -7  -5   9     1420.62     1380.75     36.52 o
  -6  -5   9       25.48        7.63      8.88 o
  -5  -5   9      807.21      731.16     32.12 o
  -4  -5   9     2337.02     2192.91     96.05 o
  -3  -5   9      674.80      557.75     26.21 o
  -2  -5   9      227.77      185.61     21.57 o
  -1  -5   9      499.30      443.74     22.19 o
   0  -5   9     2242.65     2295.55     54.13 o
   1  -5   9     1960.94     1799.75     45.27 o
   2  -5   9     1969.74     1956.35    109.56 o
   3  -5   9       20.81        9.49     10.13 o
   4  -5   9      105.59      134.37     17.98 o
   5  -5   9       57.69      139.70     22.23 o
   6  -5   9     1036.12     1120.49     36.52 o
   7  -5   9      677.62      608.85     49.74 o
   8  -5   9      518.08      488.60     44.15 o
   9  -5   9      791.42      827.80     39.21 o
 -11  -4   9       29.23       11.47     37.19 o
 -10  -4   9      253.36      241.71     18.39 o
  -9  -4   9       40.58       45.21     14.87 o
  -8  -4   9     1914.07     1984.38     58.08 o
  -7  -4   9     1482.75     1474.07     35.00 o
  -6  -4   9        1.43       -5.13     10.82 o
  -5  -4   9        2.59       -5.15     10.02 o
  -4  -4   9       91.08       72.78     12.48 o
  -3  -4   9     5067.82     4570.33    174.05 o
  -2  -4   9     3708.10     3504.84     86.17 o
  -1  -4   9     1950.19     1913.24     40.12 o
   0  -4   9     2416.46     2476.66     62.50 o
   1  -4   9      310.72      304.23     19.04 o
   2  -4   9     2562.61     2568.58     72.01 o
   3  -4   9      180.85      213.11     13.49 o
   4  -4   9       51.42       56.95     12.08 o
   5  -4   9       51.35       35.40     17.04 o
   6  -4   9     1385.97     1511.31     46.52 o
   7  -4   9     1085.24     1173.86     41.37 o
   8  -4   9      284.13      254.12     23.79 o
   9  -4   9       66.59       72.57     25.43 o
 -11  -3   9      774.56      757.06     37.33 o
 -10  -3   9      610.87      596.05     25.67 o
  -9  -3   9      365.64      328.81     17.16 o
  -8  -3   9      248.09      225.76     12.97 o
  -7  -3   9     1291.58     1205.37     33.87 o
  -6  -3   9       34.06       26.56      9.23 o
  -5  -3   9     2521.75     2296.74     49.17 o
  -4  -3   9      156.00      143.77     13.94 o
  -3  -3   9      167.54      149.17     24.46 o
  -2  -3   9     3210.19     3070.09     73.57 o
  -1  -3   9      947.67      932.81     23.21 o
   0  -3   9      235.87      253.06     13.79 o
   1  -3   9      559.30      513.82     18.45 o
   2  -3   9     4038.04     4040.58     90.14 o
   3  -3   9      504.08      550.06     25.47 o
   4  -3   9     1847.44     1880.52     55.57 o
   5  -3   9       84.87       76.78     15.31 o
   6  -3   9     2078.70     2192.70    101.67 o
   7  -3   9      210.26      236.76     22.27 o
   8  -3   9      462.22      475.81     62.12 o
   9  -3   9       74.34       58.07     27.07 o
 -12  -2   9       64.47       30.16     28.72 o
 -11  -2   9      602.84      553.52     27.49 o
 -10  -2   9      485.05      467.78     18.03 o
  -9  -2   9      152.61      133.21     11.32 o
  -8  -2   9       14.95       22.99     15.25 o
  -7  -2   9      402.66      372.19     23.56 o
  -6  -2   9       73.90       86.25     13.27 o
  -5  -2   9     4236.45     4050.85    154.72 o
  -4  -2   9      349.18      300.38     20.44 o
  -3  -2   9      633.64      542.83     18.93 o
  -2  -2   9        6.41       25.19     14.02 o
  -1  -2   9     1634.77     1600.42     55.36 o
   0  -2   9     2326.26     2256.43     47.58 o
   1  -2   9     1465.48     1383.58     31.42 o
   2  -2   9     1574.04     1638.87     46.69 o
   3  -2   9     1375.87     1384.53     37.97 o
   4  -2   9      695.46      657.85     26.62 o
   5  -2   9      133.67       98.92     14.68 o
   6  -2   9        1.94       11.47     18.05 o
   7  -2   9       24.79       12.69     32.25 o
   8  -2   9      509.82      522.04     78.45 o
 -12  -1   9       61.86       55.95     22.18 o
 -11  -1   9      168.67      128.77     14.69 o
 -10  -1   9      992.59      983.01     28.14 o
  -9  -1   9      864.46      803.55     26.87 o
  -8  -1   9     2170.27     2023.94    100.00 o
  -7  -1   9     1031.88      960.45     31.86 o
  -6  -1   9      461.24      419.65     14.64 o
  -5  -1   9     4102.79     4006.26     99.24 o
  -4  -1   9      874.78      818.72     25.20 o
  -3  -1   9     2321.37     2085.93     50.82 o
  -2  -1   9        5.22        0.27     13.03 o
  -1  -1   9     1657.34     1578.34     35.30 o
   0  -1   9     1851.72     1815.90     47.01 o
   1  -1   9     2250.60     2202.32     42.24 o
   2  -1   9      166.23      156.00     11.28 o
   3  -1   9       52.89       33.02      9.96 o
   4  -1   9      811.75      844.60     28.79 o
   5  -1   9      731.53      748.40     34.91 o
   6  -1   9      328.39      291.18     22.20 o
   7  -1   9        1.85       -6.89     22.32 o
   8  -1   9      308.90      289.99     27.12 o
 -12   0   9      601.51      594.20     25.23 o
 -11   0   9       67.53       50.15     12.70 o
 -10   0   9      270.72      252.56     18.61 o
  -9   0   9     1460.06     1387.25     63.11 o
  -8   0   9     2930.55     2872.78     83.68 o
  -7   0   9        6.06       -9.47      9.47 o
  -6   0   9       10.46      -12.61     12.61 o
  -5   0   9     1729.92     1777.24     40.94 o
  -4   0   9     1993.64     2050.87     53.17 o
  -3   0   9     1145.60     1010.79     39.41 o
  -2   0   9      101.25       99.25     11.34 o
  -1   0   9     1637.67     1646.43     45.04 o
   0   0   9     1583.97     1502.94    119.54 o
   1   0   9       81.74      108.32      9.37 o
   2   0   9     1038.11      966.87     23.18 o
   3   0   9      211.49      207.32     14.13 o
   4   0   9      966.19     1026.68     36.25 o
   5   0   9     1105.04     1105.86     69.40 o
   6   0   9      619.60      581.72     29.24 o
   7   0   9       87.42       95.69     20.79 o
   8   0   9        4.26      -32.20     32.20 o
 -13   1   9      208.53      204.39     25.25 o
 -12   1   9     1004.13     1069.87     43.73 o
 -11   1   9       32.81       16.96     13.63 o
 -10   1   9        5.96       28.90     12.07 o
  -9   1   9      895.93      862.20     34.68 o
  -8   1   9     1249.83     1252.50     38.27 o
  -7   1   9      654.59      648.10     20.04 o
  -6   1   9      397.99      400.06     16.01 o
  -5   1   9      935.08      962.52     20.94 o
  -4   1   9     1291.67     1324.26     46.50 o
  -3   1   9      986.97      982.59     61.85 o
  -2   1   9      338.89      317.61     32.67 o
  -1   1   9      800.34      780.48     29.63 o
   0   1   9      311.45      300.48     17.30 o
   1   1   9      335.00      363.53     32.86 o
   2   1   9     3439.54     3550.63     73.72 o
   3   1   9      484.06      493.35     20.04 o
   4   1   9      126.76      131.14     21.00 o
   5   1   9       64.41       56.40     30.43 o
   6   1   9      577.70      572.81     33.26 o
   7   1   9       95.03       65.19     22.62 o
 -13   2   9      153.28      144.54     20.73 o
 -12   2   9      577.69      581.49     44.19 o
 -11   2   9      307.73      308.78     25.32 o
 -10   2   9      605.97      584.13     30.13 o
  -9   2   9       43.28       83.45     20.32 o
  -8   2   9     1125.65     1129.57     55.15 o
  -7   2   9     4666.40     4769.35    100.66 o
  -6   2   9      636.89      625.92     16.18 o
  -5   2   9        0.14       -8.82      8.82 o
  -4   2   9        1.73       -8.72      8.72 o
  -3   2   9     1229.41     1288.02     53.72 o
  -2   2   9     2496.88     2585.05    113.40 o
  -1   2   9      342.04      312.88     20.93 o
   0   2   9       15.36       -0.61     10.57 o
   1   2   9      448.47      489.03     26.57 o
   2   2   9     1139.72     1163.35     32.10 o
   3   2   9      529.36      558.92     24.93 o
   4   2   9      129.63      108.81     13.90 o
   5   2   9       23.13       -2.47     16.39 o
   6   2   9      381.57      320.38     27.83 o
   7   2   9      467.06      379.10     33.98 o
 -13   3   9        0.74      -17.12     17.79 o
 -12   3   9      305.77      335.84     37.75 o
 -11   3   9      683.59      744.66     34.92 o
 -10   3   9      881.19      948.02     59.84 o
  -9   3   9        3.18       18.34     11.64 o
  -8   3   9      197.60      175.53     13.77 o
  -7   3   9     1630.20     1589.69     36.39 o
  -6   3   9     1022.66     1054.46     26.86 o
  -5   3   9      917.67      998.07     26.27 o
  -4   3   9      190.99      185.10     13.31 o
  -3   3   9     1921.26     2042.84     85.97 o
  -2   3   9     1252.86     1331.00     32.36 o
  -1   3   9     5231.13     5559.54    111.96 o
   0   3   9      876.22      859.40     47.15 o
   1   3   9      250.30      210.50     14.94 o
   2   3   9      101.23      108.93     13.16 o
   3   3   9     1247.56     1281.90     37.74 o
   4   3   9      450.52      405.61     28.66 o
   5   3   9      199.36      183.45     19.91 o
   6   3   9      235.65      192.83     22.85 o
 -13   4   9      139.54       94.85     23.47 o
 -12   4   9       37.45       18.66     21.47 o
 -11   4   9      379.80      377.43     24.93 o
 -10   4   9      645.03      623.92     24.61 o
  -9   4   9       55.41       60.87     13.86 o
  -8   4   9     1167.25     1128.50     36.25 o
  -7   4   9      383.53      352.28     15.24 o
  -6   4   9      687.96      677.39     20.47 o
  -5   4   9     2293.64     2415.81     45.35 o
  -4   4   9      714.18      706.98     41.15 o
  -3   4   9      372.14      330.03     16.69 o
  -2   4   9      530.90      491.98     29.39 o
  -1   4   9      244.97      220.91     14.21 o
   0   4   9      795.65      778.07     26.15 o
   1   4   9      218.99      195.79     15.10 o
   2   4   9        3.95       -7.72     13.03 o
   3   4   9      513.80      475.55     21.47 o
   4   4   9      272.10      280.08     19.98 o
   5   4   9      175.60      155.34     16.82 o
 -13   5   9      346.69      334.38     44.73 o
 -12   5   9       14.01        3.60     17.60 o
 -11   5   9       80.39       71.49     27.85 o
 -10   5   9      316.01      312.65     24.67 o
  -9   5   9      870.54      868.86     30.05 o
  -8   5   9     2574.14     2755.40     71.31 o
  -7   5   9        3.19        1.35     10.24 o
  -6   5   9      110.64       93.16     10.99 o
  -5   5   9      680.44      745.99     24.81 o
  -4   5   9     1014.31      980.48     43.80 o
  -3   5   9       11.15      -10.50     10.50 o
  -2   5   9      686.15      673.06     35.59 o
  -1   5   9      959.79      972.77     27.71 o
   0   5   9      558.36      556.80     22.11 o
   1   5   9      698.79      694.64     25.22 o
   2   5   9       67.51       49.09     14.65 o
   3   5   9      310.19      281.42     22.76 o
   4   5   9       43.37       49.97     14.53 o
   5   5   9      310.48      223.58     29.65 o
 -13   6   9      488.29      471.35     36.19 o
 -12   6   9      257.04      198.74     20.53 o
 -11   6   9      263.02      237.80     20.66 o
 -10   6   9      233.64      225.56     18.42 o
  -9   6   9     1054.99     1076.09     36.28 o
  -8   6   9      965.49      926.84     32.03 o
  -7   6   9       28.38       13.17     11.57 o
  -6   6   9       17.23       -9.00      9.46 o
  -5   6   9      183.58      177.20     13.68 o
  -4   6   9      734.68      791.43     58.76 o
  -3   6   9      990.69     1012.08     57.32 o
  -2   6   9      641.40      641.73     38.74 o
  -1   6   9      199.24      167.65     14.64 o
   0   6   9      753.20      718.97     26.27 o
   1   6   9      806.05      775.39     28.30 o
   2   6   9      223.66      213.36     21.30 o
   3   6   9       64.67       63.22     21.83 o
   4   6   9        2.45       45.25     27.86 o
 -13   7   9      120.46      125.63     30.33 o
 -12   7   9      614.45      558.51     33.52 o
 -11   7   9      356.75      323.77     22.64 o
 -10   7   9       88.83       74.08     23.32 o
  -9   7   9      145.46      131.22     16.73 o
  -8   7   9      219.81      205.93     34.49 o
  -7   7   9      389.13      393.50     17.60 o
  -6   7   9     1117.41     1122.44     50.97 o
  -5   7   9       12.77      -11.03     29.93 o
  -4   7   9      713.97      748.18     33.87 o
  -3   7   9     1078.12     1148.58     73.63 o
  -2   7   9      329.81      348.23     23.19 o
  -1   7   9       32.21       21.90     17.40 o
   0   7   9       14.01        1.30     42.10 o
   1   7   9      716.91      690.50     58.64 o
   2   7   9       30.35       65.60     20.52 o
   3   7   9      268.95      203.30     44.73 o
 -12   8   9      525.82      454.99     59.05 o
 -11   8   9      482.34      444.62     38.22 o
 -10   8   9      187.88      163.27     20.53 o
  -9   8   9       34.85       20.50     25.10 o
  -8   8   9      224.76      226.25     17.32 o
  -7   8   9      529.01      518.22     27.10 o
  -6   8   9      649.06      670.25     34.04 o
  -5   8   9       47.00       24.44     13.31 o
  -4   8   9       69.65       65.86     13.95 o
  -3   8   9      103.72       96.71     17.65 o
  -2   8   9      435.32      460.11     27.54 o
  -1   8   9      410.77      442.83     31.02 o
   0   8   9       63.59       60.23     26.21 o
   1   8   9       37.56       81.08     22.97 o
   2   8   9      289.53      294.80     37.37 o
 -12   9   9       78.30       71.02     29.78 o
 -11   9   9      556.64      573.93     56.47 o
 -10   9   9      442.91      431.64     40.74 o
  -9   9   9      199.60      196.66     28.75 o
  -8   9   9       85.58       67.61     14.47 o
  -7   9   9      468.04      439.69     31.24 o
  -6   9   9     1011.91     1056.23     56.63 o
  -5   9   9        1.33       22.40     14.29 o
  -4   9   9       92.09       88.20     16.27 o
  -3   9   9       57.75      104.90     20.40 o
  -2   9   9      409.33      435.88     29.48 o
  -1   9   9      409.48      456.55     41.08 o
   0   9   9      342.90      295.45     25.63 o
   1   9   9       52.41       42.49     27.60 o
 -11  10   9      179.70       35.86     43.19 o
 -10  10   9      263.02      216.00     26.32 o
  -9  10   9      178.53      168.20     19.49 o
  -8  10   9        2.58        6.94     15.69 o
  -7  10   9        4.29       32.39     26.78 o
  -6  10   9      193.18      195.26     18.02 o
  -5  10   9      343.51      376.40     25.38 o
  -4  10   9      324.16      322.64     21.91 o
  -3  10   9        2.69        7.33     21.40 o
  -2  10   9       38.02       53.44     26.14 o
  -1  10   9      266.66      246.37     30.95 o
 -10  11   9       73.76       68.50     30.26 o
  -9  11   9      103.27      103.80     23.21 o
  -8  11   9      318.49      272.62     36.26 o
  -7  11   9      164.77      135.12     19.82 o
  -6  11   9      219.06      170.50     23.63 o
  -5  11   9       50.28       63.46     31.07 o
  -4  11   9      276.56      357.68     40.32 o
  -3  11   9       32.38       21.54     23.25 o
  -8  12   9      479.15      416.13     55.88 o
  -7  12   9       92.34       57.03     40.87 o
  -6  12   9        1.09        3.28     47.40 o
  -5  12   9        2.77       -3.18     95.95 o
   3 -15  10       43.26       82.91     33.81 o
  -1 -14  10       12.98       10.52     20.32 o
   0 -14  10        0.97      -18.29     18.29 o
   1 -14  10      526.51      511.48     23.09 o
   2 -14  10      467.11      402.72     35.42 o
   3 -14  10      119.97      110.95     55.64 o
   4 -14  10      162.58      201.82     68.52 o
   5 -14  10        6.70      -45.71     45.71 o
   6 -14  10      107.78      220.93     55.16 o
  -3 -13  10      188.17      186.61     27.58 o
  -2 -13  10      350.73      335.22     29.11 o
  -1 -13  10      635.67      565.44     25.54 o
   0 -13  10       31.05       24.89     17.50 o
   1 -13  10      260.86      259.31     21.97 o
   2 -13  10      150.12      161.31     17.67 o
   3 -13  10      663.56      643.84     28.49 o
   4 -13  10       56.90       48.09     26.08 o
   5 -13  10       64.86       76.21     24.19 o
   6 -13  10      115.95      107.44     28.18 o
   7 -13  10      566.21      506.75     40.07 o
  -4 -12  10      111.31       73.40     18.96 o
  -3 -12  10      264.92      250.73     22.82 o
  -2 -12  10      543.28      519.00     21.57 o
  -1 -12  10      552.75      541.03     25.61 o
   0 -12  10       12.33       -9.71     12.63 o
   1 -12  10        6.16       17.13     12.37 o
   2 -12  10      167.03      136.97     15.97 o
   3 -12  10      763.91      742.01     27.66 o
   4 -12  10      310.52      369.95     31.01 o
   5 -12  10       93.29      122.94     59.76 o
   6 -12  10      251.38      245.83     31.41 o
   7 -12  10      234.93      236.43     26.84 o
   8 -12  10      208.27      248.36     49.35 o
  -5 -11  10       70.01       72.73     64.39 o
  -4 -11  10      492.56      404.85     17.76 o
  -3 -11  10      274.49      275.87     15.54 o
  -2 -11  10       72.10       61.93     15.56 o
  -1 -11  10      399.33      388.09     23.39 o
   0 -11  10      387.84      379.75     16.14 o
   1 -11  10      221.26      225.49     15.45 o
   2 -11  10       25.23       33.79     12.04 o
   3 -11  10     1416.54     1445.60     43.03 o
   4 -11  10      334.31      339.84     13.96 o
   5 -11  10      127.32      122.40     23.94 o
   6 -11  10        1.11       -0.33     20.50 o
   7 -11  10       14.63       16.85     21.37 o
   8 -11  10      194.45      134.96     26.87 o
  -6 -10  10       92.29      118.02     34.84 o
  -5 -10  10      503.22      477.58     23.64 o
  -4 -10  10      408.45      390.93     26.64 o
  -3 -10  10      108.86       68.71     11.09 o
  -2 -10  10      335.16      302.41     13.86 o
  -1 -10  10      748.50      787.00     24.52 o
   0 -10  10      663.41      665.76     25.61 o
   1 -10  10      625.81      661.80     23.00 o
   2 -10  10      229.13      184.30     13.31 o
   3 -10  10      252.65      211.07     21.20 o
   4 -10  10        8.57        4.80     13.62 o
   5 -10  10      687.02      672.30     28.78 o
   6 -10  10      290.92      301.32     24.68 o
   7 -10  10        5.60      -26.24     26.24 o
   8 -10  10       78.76       84.23     22.97 o
   9 -10  10      414.55      354.79     62.34 o
  -7  -9  10       49.31       38.30     21.63 o
  -6  -9  10        8.89        2.43     18.09 o
  -5  -9  10       18.37       11.69     13.20 o
  -4  -9  10     1283.15     1197.70     30.58 o
  -3  -9  10      414.57      437.40     16.34 o
  -2  -9  10      196.40      181.89     13.06 o
  -1  -9  10       21.99       14.14     10.07 o
   0  -9  10      554.81      530.82     25.23 o
   1  -9  10      791.37      861.89     35.30 o
   2  -9  10      452.58      426.99     28.50 o
   3  -9  10      139.74      138.58     15.07 o
   4  -9  10        2.63        5.52      9.85 o
   5  -9  10     2192.40     2327.05     92.19 o
   6  -9  10      528.98      512.27     23.54 o
   7  -9  10       20.08       28.73     12.52 o
   8  -9  10        0.96      -28.83     28.83 o
   9  -9  10       52.91       18.92     40.96 o
  -8  -8  10      186.43      245.01     47.77 o
  -7  -8  10      250.33      211.70     18.75 o
  -6  -8  10      355.04      331.04     66.92 o
  -5  -8  10        0.87       -7.70      9.18 o
  -4  -8  10     1139.21     1089.75     27.22 o
  -3  -8  10      957.85      942.58     26.97 o
  -2  -8  10      474.11      454.97     17.87 o
  -1  -8  10      127.63      123.69     21.44 o
   0  -8  10        0.11       -0.56     13.75 o
   1  -8  10      296.13      302.22     18.75 o
   2  -8  10     2415.12     2649.14     68.24 o
   3  -8  10      362.26      365.76     22.21 o
   4  -8  10        0.53       -9.41      9.41 o
   5  -8  10      411.94      394.62     21.53 o
   6  -8  10      123.30      149.79     24.38 o
   7  -8  10      425.35      415.11     29.19 o
   8  -8  10       45.08       22.55     18.99 o
   9  -8  10       47.05       -0.63     32.37 o
  -9  -7  10       69.24       38.17     36.13 o
  -8  -7  10       98.01       87.93     26.13 o
  -7  -7  10     1222.31     1179.54     40.04 o
  -6  -7  10      794.12      777.02     27.37 o
  -5  -7  10      143.40      108.36      9.55 o
  -4  -7  10       88.48       57.52      8.78 o
  -3  -7  10        2.06      -12.57     12.57 o
  -2  -7  10     1762.62     1787.41     43.71 o
  -1  -7  10     2403.16     2474.53     59.25 o
   0  -7  10      615.91      606.43     21.95 o
   1  -7  10     1050.77     1083.72     31.81 o
   2  -7  10      272.41      279.85     16.15 o
   3  -7  10     1017.83     1114.83     34.11 o
   4  -7  10      337.30      315.46     14.69 o
   5  -7  10        5.06       -6.24     12.89 o
   6  -7  10       41.42       23.54     15.78 o
   7  -7  10      955.32      988.98     51.51 o
   8  -7  10      330.19      317.76     46.69 o
   9  -7  10      123.79      126.98     45.97 o
  -9  -6  10      262.91      209.19     23.22 o
  -8  -6  10      158.31      140.36     18.14 o
  -7  -6  10      682.34      682.27     22.89 o
  -6  -6  10      652.08      599.66     14.54 o
  -5  -6  10      490.57      461.70     23.08 o
  -4  -6  10      653.49      589.56     28.08 o
  -3  -6  10      459.53      432.68     23.84 o
  -2  -6  10     1270.15     1197.06     48.17 o
  -1  -6  10     2697.77     2790.02     83.17 o
   0  -6  10      140.62      126.13     13.13 o
   1  -6  10       81.21       88.83     15.93 o
   2  -6  10       63.55       70.44     29.69 o
   3  -6  10     1496.15     1544.05     85.42 o
   4  -6  10     1606.70     1678.75     68.60 o
   5  -6  10     1294.82     1366.56     40.13 o
   6  -6  10        0.98       27.38     22.03 o
   7  -6  10     1856.57     2212.48    169.29 o
   8  -6  10      161.18      166.78     22.02 o
   9  -6  10      452.43      436.45     37.57 o
 -10  -5  10      423.48      302.80     30.29 o
  -9  -5  10      176.23      155.78     15.07 o
  -8  -5  10       16.37       10.08     12.80 o
  -7  -5  10       11.31        0.47      7.94 o
  -6  -5  10      754.81      715.47     28.88 o
  -5  -5  10     1390.16     1284.88     65.35 o
  -4  -5  10      986.26      833.73     46.25 o
  -3  -5  10      238.31      193.64     18.83 o
  -2  -5  10     2714.70     2629.44    113.11 o
  -1  -5  10      156.27      154.62     19.62 o
   0  -5  10      552.01      546.62     30.06 o
   1  -5  10      357.50      345.40     19.84 o
   2  -5  10     1234.45     1299.30     70.22 o
   3  -5  10     2009.09     2216.62     56.23 o
   4  -5  10     1003.95     1095.41     37.08 o
   5  -5  10      666.38      754.91     31.62 o
   6  -5  10       61.53       50.27     21.10 o
   7  -5  10      128.50      372.00    125.05 o
   8  -5  10       16.75       -7.23     22.64 o
   9  -5  10     1016.30      979.99     72.55 o
 -11  -4  10       27.85       41.53     26.84 o
 -10  -4  10      237.09      193.27     27.24 o
  -9  -4  10      160.31      160.64     34.12 o
  -8  -4  10      842.95      792.71     21.58 o
  -7  -4  10     1149.72     1044.51     38.32 o
  -6  -4  10     1082.33      959.97     28.96 o
  -5  -4  10       76.91       41.03     12.37 o
  -4  -4  10     2510.00     2426.74     62.85 o
  -3  -4  10       37.14        6.15     13.40 o
  -2  -4  10      247.81      274.39     16.69 o
  -1  -4  10      284.82      253.57     10.63 o
   0  -4  10     2902.18     2990.82     82.97 o
   1  -4  10      694.38      652.41     57.59 o
   2  -4  10      953.53      987.93     60.47 o
   3  -4  10      599.30      865.27     50.22 o
   4  -4  10      463.14      545.39     31.09 o
   5  -4  10      525.79      600.37     26.44 o
   6  -4  10      579.25      622.75     28.04 o
   7  -4  10      304.40      331.45     45.96 o
   8  -4  10       23.08        4.55     22.43 o
 -11  -3  10      237.91      208.81     29.65 o
 -10  -3  10        6.63       21.70     16.72 o
  -9  -3  10      522.97      499.71     27.62 o
  -8  -3  10      808.12      756.21     25.98 o
  -7  -3  10     2083.70     1926.62     58.35 o
  -6  -3  10      170.66      126.60     11.18 o
  -5  -3  10        3.21       -4.84     23.54 o
  -4  -3  10      944.41      913.65     28.92 o
  -3  -3  10     1523.29     1521.51     41.65 o
  -2  -3  10     2095.36     2013.57     52.81 o
  -1  -3  10       29.96       28.38      7.37 o
   0  -3  10     4276.07     4416.52    118.08 o
   1  -3  10     1008.01     1110.87     28.24 o
   2  -3  10      630.09      669.89     25.12 o
   3  -3  10        7.25       37.84     31.42 o
   4  -3  10      496.48      507.19     25.04 o
   5  -3  10      430.79      407.19     21.36 o
   6  -3  10     1342.46     1362.20    108.44 o
   7  -3  10      501.35      488.57     57.63 o
   8  -3  10       14.59       61.29     25.58 o
 -11  -2  10      856.87      829.21     28.22 o
 -10  -2  10       35.98       30.57     12.80 o
  -9  -2  10      141.33      107.24     10.33 o
  -8  -2  10     1295.91     1141.68     29.36 o
  -7  -2  10     1516.30     1439.16     42.24 o
  -6  -2  10       59.48       48.51     11.92 o
  -5  -2  10     1631.34     1444.87     40.67 o
  -4  -2  10     1213.21     1210.18     37.50 o
  -3  -2  10     2302.88     2351.22     61.12 o
  -2  -2  10     1456.83     1537.51     35.38 o
  -1  -2  10      110.45      110.44     16.06 o
   0  -2  10      463.60      527.85     23.75 o
   1  -2  10      132.72      188.87     29.61 o
   2  -2  10      430.95      500.74     17.99 o
   3  -2  10      813.87      855.39     30.12 o
   4  -2  10      122.80      121.09     20.76 o
   5  -2  10      187.92      184.20     18.58 o
   6  -2  10      311.00      288.50     22.71 o
   7  -2  10      417.75      408.61     51.39 o
   8  -2  10       57.64       11.86     36.24 o
 -12  -1  10      226.51      196.03     31.01 o
 -11  -1  10      803.65      755.58     55.18 o
 -10  -1  10      352.36      305.27     25.54 o
  -9  -1  10      140.42      127.57     26.09 o
  -8  -1  10        0.51       -4.46     15.62 o
  -7  -1  10     1073.39     1076.99     30.50 o
  -6  -1  10     1848.70     1778.55     40.95 o
  -5  -1  10     2394.93     2363.36     52.19 o
  -4  -1  10      525.29      513.66     25.44 o
  -3  -1  10        1.57        2.97     14.44 o
  -2  -1  10     1549.93     1461.47     56.52 o
  -1  -1  10      659.32      702.95     18.80 o
   0  -1  10      311.77      295.86     15.25 o
   1  -1  10        9.08      -10.17     10.17 o
   2  -1  10     1305.37     1305.22     28.91 o
   3  -1  10      688.40      740.61     24.42 o
   4  -1  10      860.51      902.14     33.25 o
   5  -1  10       11.59      -15.92     16.11 o
   6  -1  10       14.47      -13.17     18.31 o
   7  -1  10      188.02      166.05     24.12 o
 -12   0  10        0.37       17.29     18.87 o
 -11   0  10      762.87      640.84     42.90 o
 -10   0  10     1017.35      974.98     40.07 o
  -9   0  10      609.56      600.11     28.02 o
  -8   0  10       90.08       65.43     14.12 o
  -7   0  10       19.49        0.67     10.98 o
  -6   0  10     1866.51     1756.83     41.60 o
  -5   0  10     1465.35     1426.30     35.73 o
  -4   0  10      340.70      296.16     14.48 o
  -3   0  10      376.00      383.42     20.86 o
  -2   0  10     1109.21     1147.81     63.38 o
  -1   0  10     1179.06     1315.52     38.89 o
   0   0  10     8101.19     8504.83    153.92 o
   1   0  10       16.95       16.81     13.61 o
   2   0  10      626.41      606.29     24.17 o
   3   0  10      526.81      502.46     18.32 o
   4   0  10      671.02      751.26     57.94 o
   5   0  10      571.11      553.77     29.54 o
   6   0  10       32.60       50.52     21.65 o
   7   0  10      163.28      132.79     32.57 o
 -12   1  10      180.98      165.49     22.86 o
 -11   1  10      506.89      462.84     30.63 o
 -10   1  10      566.40      573.98     45.66 o
  -9   1  10     1123.16     1098.61     72.00 o
  -8   1  10      127.22      112.70     15.40 o
  -7   1  10       16.80       12.79     12.24 o
  -6   1  10      422.25      400.10     12.68 o
  -5   1  10     1990.11     1986.32     42.72 o
  -4   1  10     1301.03     1291.00     49.44 o
  -3   1  10      322.54      290.66     24.81 o
  -2   1  10      216.43      210.23     20.28 o
  -1   1  10      633.08      664.51     35.18 o
   0   1  10     2263.13     2391.87     64.16 o
   1   1  10      295.68      302.19     15.46 o
   2   1  10       73.41       66.60     11.43 o
   3   1  10      113.47       77.07     11.48 o
   4   1  10     1626.18     1754.00     64.17 o
   5   1  10      214.45      226.95     20.01 o
   6   1  10      291.32      272.02     32.58 o
 -12   2  10      373.27      321.68     46.73 o
 -11   2  10       14.99       15.15     38.20 o
 -10   2  10        8.61      -12.02     16.24 o
  -9   2  10      604.49      584.85     31.44 o
  -8   2  10      304.65      322.21     14.02 o
  -7   2  10     2063.06     2107.42     41.70 o
  -6   2  10      188.79      145.11     11.76 o
  -5   2  10      702.57      702.98     24.78 o
  -4   2  10      756.04      803.87     28.42 o
  -3   2  10      957.23      960.36     35.82 o
  -2   2  10       42.26       21.25     11.33 o
  -1   2  10        7.34      -19.65     19.65 o
   0   2  10     1429.37     1526.30     54.55 o
   1   2  10      836.78      916.22     39.64 o
   2   2  10      935.23      897.79     29.28 o
   3   2  10        6.76      -13.32     13.32 o
   4   2  10      191.37      176.80     16.03 o
   5   2  10      194.59      184.63     21.11 o
   6   2  10      239.10      209.32     32.18 o
 -13   3  10      346.64      297.69     30.14 o
 -12   3  10      667.56      620.49     39.35 o
 -11   3  10      159.12      174.34     23.47 o
 -10   3  10      241.39      242.88     16.22 o
  -9   3  10      396.67      365.81     17.17 o
  -8   3  10     1371.18     1414.84     41.94 o
  -7   3  10     1385.38     1468.15     39.04 o
  -6   3  10        3.39       -0.01      7.92 o
  -5   3  10       33.18       26.41      8.85 o
  -4   3  10      645.72      680.24     34.39 o
  -3   3  10      537.58      607.75     30.72 o
  -2   3  10     1147.83     1180.10     35.68 o
  -1   3  10      467.83      424.27     32.60 o
   0   3  10      210.96      158.25     14.73 o
   1   3  10      294.20      311.59     16.74 o
   2   3  10     1184.90     1190.45     36.57 o
   3   3  10      269.61      213.91     17.37 o
   4   3  10       17.36       34.50     14.18 o
   5   3  10        9.80       -2.87     23.67 o
 -13   4  10      278.72      237.38     41.84 o
 -12   4  10      410.32      462.84     34.11 o
 -11   4  10      758.60      672.06     27.66 o
 -10   4  10      533.80      529.26     30.16 o
  -9   4  10      313.80      294.94     23.47 o
  -8   4  10      440.13      441.03     34.82 o
  -7   4  10      626.68      604.29     21.01 o
  -6   4  10      105.55      110.24     10.41 o
  -5   4  10      825.06      875.66     29.04 o
  -4   4  10       40.12       33.11     22.47 o
  -3   4  10     1162.58     1250.36     49.87 o
  -2   4  10     1139.86     1178.98     57.50 o
  -1   4  10        2.08       -7.08     11.96 o
   0   4  10       51.39       35.03     13.29 o
   1   4  10        9.85      -13.45     18.70 o
   2   4  10      959.54      950.05     61.65 o
   3   4  10      341.45      290.84     20.22 o
   4   4  10      239.31      194.00     20.60 o
 -13   5  10        4.95      -35.35     35.35 o
 -12   5  10      120.86      141.14     25.52 o
 -11   5  10     1083.25     1058.97     71.51 o
 -10   5  10      210.61      203.07     17.91 o
  -9   5  10      115.26      106.23     18.76 o
  -8   5  10      132.72      104.93     14.46 o
  -7   5  10      554.79      550.03     19.64 o
  -6   5  10      720.20      740.79     27.47 o
  -5   5  10      889.90      952.62     45.44 o
  -4   5  10        0.18      -12.97     12.97 o
  -3   5  10      600.92      555.29     44.17 o
  -2   5  10      303.07      282.24     21.73 o
  -1   5  10      513.79      530.01     21.28 o
   0   5  10      173.28      142.13     15.54 o
   1   5  10      179.29      157.53     16.20 o
   2   5  10      225.64      191.00     18.44 o
   3   5  10      265.17      229.14     25.02 o
   4   5  10      231.77      190.78     38.99 o
 -12   6  10        6.47       22.46     40.16 o
 -11   6  10       99.61       72.77     28.63 o
 -10   6  10      380.97      368.97     30.28 o
  -9   6  10     1027.95     1086.45     47.64 o
  -8   6  10      452.41      425.35     19.22 o
  -7   6  10      137.85      136.05     14.00 o
  -6   6  10      408.07      401.64     25.32 o
  -5   6  10     2991.04     3153.45    122.43 o
  -4   6  10       53.02       49.75     12.62 o
  -3   6  10       34.16       19.25     14.42 o
  -2   6  10       16.24       -6.27     13.18 o
  -1   6  10      705.73      744.91     52.39 o
   0   6  10      604.07      599.63     25.43 o
   1   6  10       93.62       91.11     16.06 o
   2   6  10       42.18       41.68     21.94 o
   3   6  10        0.41       34.05     25.71 o
 -12   7  10      471.85      392.37     35.77 o
 -11   7  10      110.97      107.45     29.85 o
 -10   7  10      526.70      486.37     32.20 o
  -9   7  10      832.79      836.92     49.18 o
  -8   7  10      301.06      301.43     17.60 o
  -7   7  10       25.56        6.08     13.57 o
  -6   7  10       41.54       -2.48     11.79 o
  -5   7  10      334.59      346.06     20.77 o
  -4   7  10      765.80      769.55     35.36 o
  -3   7  10      446.60      518.36     45.31 o
  -2   7  10        0.72       21.29     17.75 o
  -1   7  10      618.20      580.77     30.51 o
   0   7  10      236.75      162.54     22.29 o
   1   7  10      364.01      363.79     45.94 o
   2   7  10       25.08       73.56     50.75 o
 -12   8  10      557.68      534.03     52.55 o
 -11   8  10       12.66       10.03     25.72 o
 -10   8  10      101.73       95.40     20.39 o
  -9   8  10      320.12      297.23     23.13 o
  -8   8  10      212.42      211.29     20.87 o
  -7   8  10       49.27       45.16     14.16 o
  -6   8  10      194.93      165.49     18.61 o
  -5   8  10      616.35      627.58     32.91 o
  -4   8  10      447.65      499.38     23.07 o
  -3   8  10      444.14      461.28     53.30 o
  -2   8  10       91.43       99.13     19.80 o
  -1   8  10       19.02       41.61     22.00 o
   0   8  10       38.40       37.24     21.06 o
   1   8  10      190.24      222.87     39.88 o
 -11   9  10       67.07       29.30     27.10 o
 -10   9  10       64.95       70.85     24.05 o
  -9   9  10       16.70       10.12     19.98 o
  -8   9  10      211.34      227.38     19.77 o
  -7   9  10      530.67      503.54     27.30 o
  -6   9  10      278.65      258.94     21.33 o
  -5   9  10        9.70       16.99     19.24 o
  -4   9  10       59.73       37.95     20.69 o
  -3   9  10      396.85      434.40     29.64 o
  -2   9  10      244.95      229.77     25.53 o
  -1   9  10      141.24      213.29     41.24 o
 -10  10  10      351.76      284.67     34.47 o
  -9  10  10        0.26      -18.25     21.97 o
  -8  10  10      224.19      182.15     21.43 o
  -7  10  10      258.41      265.79     21.83 o
  -6  10  10       86.29      149.48     24.79 o
  -5  10  10       93.24       98.54     21.60 o
  -4  10  10       35.59       31.20     24.46 o
  -3  10  10      347.87      376.24     46.70 o
  -2  10  10      162.50       87.43     27.61 o
  -9  11  10        2.72       10.90     47.67 o
  -8  11  10        1.44       17.82     38.05 o
  -7  11  10       67.45       84.34     40.73 o
  -6  11  10      154.96      148.38     24.82 o
  -5  11  10      194.77      225.29     36.71 o
   0 -14  11      326.24      304.78     24.70 o
   1 -14  11       49.04       86.80     31.60 o
   2 -14  11      147.01      118.93     31.10 o
   3 -14  11        7.98       13.45     61.97 o
   4 -14  11      735.92      772.50     49.29 o
   5 -14  11      189.33      270.00     66.96 o
  -2 -13  11        3.26       37.03     19.85 o
  -1 -13  11       58.84       28.54     16.14 o
   0 -13  11      342.15      349.18     20.65 o
   1 -13  11      435.17      407.43     21.45 o
   2 -13  11      147.71      128.05     17.36 o
   3 -13  11        0.37       -6.76     26.78 o
   4 -13  11      307.67      373.44     32.85 o
   5 -13  11       18.67       -9.04     29.63 o
   6 -13  11      182.61      225.78     34.12 o
  -4 -12  11       15.44      -40.35     40.35 o
  -3 -12  11      365.21      319.12     24.01 o
  -2 -12  11      248.31      220.89     16.99 o
  -1 -12  11      297.86      284.50     27.19 o
   0 -12  11      323.91      358.08     18.15 o
   1 -12  11      359.96      386.61     19.12 o
   2 -12  11      625.39      666.54     42.08 o
   3 -12  11       45.49       13.69     13.91 o
   4 -12  11        2.38      -22.34     23.65 o
   5 -12  11       33.09       31.52     29.10 o
   6 -12  11      863.33      806.68     50.05 o
   7 -12  11      473.46      502.34     67.92 o
  -5 -11  11        1.40      -27.77     33.61 o
  -4 -11  11       93.44       56.28     19.24 o
  -3 -11  11      881.80      899.56     56.44 o
  -2 -11  11      482.28      516.42     30.10 o
  -1 -11  11      293.28      285.45     15.32 o
   0 -11  11        1.29       -2.05     10.90 o
   1 -11  11       91.33       89.53     19.57 o
   2 -11  11      116.28      121.31     14.42 o
   3 -11  11      708.27      680.24     28.68 o
   4 -11  11      171.55      151.49     10.09 o
   5 -11  11       18.39       32.43     17.26 o
   6 -11  11      537.25      563.56     32.65 o
   7 -11  11      274.12      345.51     40.26 o
  -6 -10  11      148.08      195.21     44.60 o
  -5 -10  11      640.87      575.21     46.34 o
  -4 -10  11        3.27       -8.55     11.30 o
  -3 -10  11      134.90      127.31     13.53 o
  -2 -10  11        3.59       22.10     11.01 o
  -1 -10  11      350.27      372.80     16.14 o
   0 -10  11      317.63      305.45     21.09 o
   1 -10  11      183.28      200.99     18.61 o
   2 -10  11      509.10      502.02     28.13 o
   3 -10  11      583.92      570.77     22.74 o
   4 -10  11      336.08      346.12     23.37 o
   5 -10  11       21.24       24.29     15.11 o
   6 -10  11       76.20       71.92     17.29 o
   7 -10  11      173.42      144.08     29.83 o
   8 -10  11      329.02      345.88     40.29 o
  -7  -9  11       91.32      107.51     37.24 o
  -6  -9  11      527.38      467.85     42.80 o
  -5  -9  11      324.90      287.87     14.99 o
  -4  -9  11      561.50      514.02     30.12 o
  -3  -9  11        4.62       -6.21      9.64 o
  -2  -9  11       27.19       16.34     10.69 o
  -1  -9  11      558.54      578.55     21.83 o
   0  -9  11     1602.29     1774.44     60.92 o
   1  -9  11      133.93      137.10     17.02 o
   2  -9  11        0.09      -15.10     15.10 o
   3  -9  11      231.97      231.39     13.56 o
   4  -9  11      204.39      202.10     26.50 o
   5  -9  11      547.44      533.86     36.24 o
   6  -9  11      208.94      176.57     17.62 o
   7  -9  11        0.69       32.73     20.34 o
   8  -9  11      432.17      428.42    164.27 o
  -8  -8  11      281.52      302.34     46.02 o
  -7  -8  11       26.82       16.18     21.57 o
  -6  -8  11        0.47        4.26      7.85 o
  -5  -8  11     1072.64     1063.37     30.88 o
  -4  -8  11      678.64      649.59     18.71 o
  -3  -8  11      764.57      698.27     26.35 o
  -2  -8  11       62.89       57.33     11.22 o
  -1  -8  11     1121.32     1178.93     42.44 o
   0  -8  11      327.39      354.13     17.21 o
   1  -8  11      669.62      749.43     47.67 o
   2  -8  11       56.70       43.94     12.33 o
   3  -8  11       98.77       76.85     16.78 o
   4  -8  11      889.62      895.79     26.24 o
   5  -8  11      986.64     1018.65     55.68 o
   6  -8  11      170.53      171.53     18.92 o
   7  -8  11       44.47       61.53     19.01 o
   8  -8  11      106.20      105.71     33.74 o
  -8  -7  11      151.45      173.11     37.90 o
  -7  -7  11      445.59      397.95     42.93 o
  -6  -7  11      223.20      182.18     17.06 o
  -5  -7  11      940.58      904.71     66.19 o
  -4  -7  11      784.78      718.11     33.26 o
  -3  -7  11      299.93      308.96     21.12 o
  -2  -7  11       19.33       10.64     15.26 o
  -1  -7  11       30.23       20.09     10.48 o
   0  -7  11       26.55       41.16     18.54 o
   1  -7  11     1208.00     1285.06     38.06 o
   2  -7  11      800.62      856.98     66.89 o
   3  -7  11      210.79      207.76     15.52 o
   4  -7  11      167.75      154.63     15.46 o
   5  -7  11      736.07      799.44     59.65 o
   6  -7  11      413.84      445.72     28.41 o
   7  -7  11      416.12      461.21     27.28 o
   8  -7  11       58.16       80.87     42.08 o
  -9  -6  11        9.35      -22.63     36.13 o
  -8  -6  11      344.41      303.95     25.43 o
  -7  -6  11      850.61      780.23     29.70 o
  -6  -6  11      546.72      462.09     27.13 o
  -5  -6  11       70.11       88.40     31.43 o
  -4  -6  11      130.07       77.44     16.38 o
  -3  -6  11     1181.28     1295.41     57.68 o
  -2  -6  11      578.87      531.19     28.37 o
  -1  -6  11      972.52      857.39     36.52 o
   0  -6  11       92.43       77.81     42.94 o
   1  -6  11     3211.96     3656.76    148.48 o
   2  -6  11      371.90      403.67     19.92 o
   3  -6  11      527.28      542.78     22.16 o
   4  -6  11        5.88       16.10     14.35 o
   5  -6  11        1.12       58.48     21.83 o
   6  -6  11      198.93      260.76     22.87 o
   7  -6  11     1133.09     1376.79     78.41 o
   8  -6  11       96.72       34.30     33.28 o
 -10  -5  11      267.75      292.23     47.40 o
  -9  -5  11        7.19       32.50     33.84 o
  -8  -5  11      279.56      236.19     43.74 o
  -7  -5  11      488.10      415.67     30.71 o
  -6  -5  11     1020.78      951.87     54.32 o
  -5  -5  11      185.08      110.93     18.95 o
  -4  -5  11      210.56      136.61     18.82 o
  -3  -5  11      190.96      164.56     19.19 o
  -2  -5  11     3618.83     3790.11    120.24 o
  -1  -5  11      980.97      966.34     56.96 o
   0  -5  11        6.70        5.22     10.01 o
   1  -5  11      847.77      883.32     55.50 o
   2  -5  11      170.19      173.69     14.72 o
   3  -5  11     1833.15     1996.55     53.90 o
   4  -5  11      369.76      350.77     19.75 o
   5  -5  11       47.43       51.74     17.08 o
   6  -5  11      597.07      642.42     31.37 o
   7  -5  11      750.25      958.82     66.54 o
   8  -5  11      101.99       98.01     26.61 o
 -10  -4  11      362.83      272.66     45.48 o
  -9  -4  11       33.87       47.53     20.73 o
  -8  -4  11        5.75        1.16     25.86 o
  -7  -4  11        0.75       -2.03     14.91 o
  -6  -4  11      518.99      473.18     21.25 o
  -5  -4  11     1130.66     1084.81     33.13 o
  -4  -4  11     1250.86     1129.98     36.00 o
  -3  -4  11     1827.51     1830.90     48.32 o
  -2  -4  11      351.27      349.00     23.34 o
  -1  -4  11     1152.53     1222.84     37.68 o
   0  -4  11      151.01      185.37     12.67 o
   1  -4  11       58.21      113.45     16.44 o
   2  -4  11       32.13       24.40     15.23 o
   3  -4  11     2043.09     2604.43     72.46 o
   4  -4  11      374.34      414.27     21.16 o
   5  -4  11      636.16      642.76     27.92 o
   6  -4  11      146.26      202.13     28.21 o
   7  -4  11        7.88        5.95     24.05 o
   8  -4  11      151.26      125.13     33.34 o
 -11  -3  11       45.98        3.12     25.90 o
 -10  -3  11      313.50      226.44     59.75 o
  -9  -3  11      796.36      778.19     70.76 o
  -8  -3  11      484.19      399.41     21.48 o
  -7  -3  11        0.04       -1.29     20.19 o
  -6  -3  11      453.49      414.68     22.68 o
  -5  -3  11      984.42      895.12     28.99 o
  -4  -3  11      822.04      755.35     28.19 o
  -3  -3  11       63.44       64.80     32.39 o
  -2  -3  11        1.48      -12.52     12.67 o
  -1  -3  11       99.84      139.04     11.56 o
   0  -3  11      603.91      669.53     20.05 o
   1  -3  11     2676.90     2798.27     51.40 o
   2  -3  11       85.08       85.23     32.57 o
   3  -3  11     1096.45     1291.92     47.66 o
   4  -3  11       57.79       61.54     30.83 o
   5  -3  11      475.46      560.32     38.02 o
   6  -3  11      252.01      300.04     36.76 o
   7  -3  11       52.41       66.43     22.02 o
 -11  -2  11      185.51      177.19     20.29 o
 -10  -2  11      566.01      481.19     40.10 o
  -9  -2  11      933.17      879.13     38.19 o
  -8  -2  11     1346.26     1238.22     33.33 o
  -7  -2  11      128.45       95.77     12.33 o
  -6  -2  11      125.67      107.14     12.88 o
  -5  -2  11       13.15       23.17     13.10 o
  -4  -2  11     2417.98     2488.03     61.82 o
  -3  -2  11      327.98      320.61     17.34 o
  -2  -2  11     1283.24     1296.21     29.06 o
  -1  -2  11     1021.12     1077.49     25.94 o
   0  -2  11      622.56      653.92     20.79 o
   1  -2  11     2252.09     2504.64     53.19 o
   2  -2  11      393.73      421.59     15.75 o
   3  -2  11       29.10       50.94     14.60 o
   4  -2  11       15.94       40.72     17.31 o
   5  -2  11     1694.19     1826.46     84.71 o
   6  -2  11      458.16      461.22     43.12 o
   7  -2  11      345.08      395.89     54.99 o
 -11  -1  11      396.67      391.66     30.64 o
 -10  -1  11      345.52      334.33     28.91 o
  -9  -1  11      201.07      189.39     46.90 o
  -8  -1  11     1130.59     1076.15     29.36 o
  -7  -1  11       47.23       15.42     11.80 o
  -6  -1  11      201.82      150.03     13.50 o
  -5  -1  11      102.90       95.71     11.46 o
  -4  -1  11     2053.12     2256.94     62.30 o
  -3  -1  11     1130.97     1112.16     25.34 o
  -2  -1  11     1323.95     1304.12     32.06 o
  -1  -1  11        1.29        1.48     11.12 o
   0  -1  11      522.03      546.31     16.80 o
   1  -1  11     1571.61     1729.67     39.05 o
   2  -1  11      587.29      636.93     22.75 o
   3  -1  11      862.80      823.70     24.80 o
   4  -1  11        3.01        2.60     15.32 o
   5  -1  11      485.89      474.19     28.17 o
   6  -1  11      112.77      137.89     35.72 o
 -12   0  11      226.43      161.08     21.34 o
 -11   0  11      930.60      945.11     46.75 o
 -10   0  11       11.81        1.41     43.08 o
  -9   0  11       41.70       34.29     16.83 o
  -8   0  11      909.29      869.28     26.14 o
  -7   0  11      718.85      722.63     26.72 o
  -6   0  11     1450.89     1432.27     36.90 o
  -5   0  11       42.17       29.14     18.48 o
  -4   0  11     1013.05      978.31     32.11 o
  -3   0  11      244.28      233.37     11.19 o
  -2   0  11     1732.10     1863.56     42.82 o
  -1   0  11       67.02       70.58      9.66 o
   0   0  11      156.52      184.64     14.67 o
   1   0  11      152.09      162.22     14.86 o
   2   0  11      640.49      696.44     24.32 o
   3   0  11      609.51      608.36     32.85 o
   4   0  11       49.23       60.89     16.04 o
   5   0  11       20.54      -18.70     18.70 o
   6   0  11       70.69       24.69     21.03 o
 -12   1  11       65.49      106.19     26.37 o
 -11   1  11      867.37      790.46     40.19 o
 -10   1  11      426.00      405.29     27.93 o
  -9   1  11      744.96      744.39     28.97 o
  -8   1  11      363.54      382.89     25.18 o
  -7   1  11     1035.65      976.95     31.22 o
  -6   1  11     1286.93     1293.28     35.01 o
  -5   1  11      187.84      161.80     10.58 o
  -4   1  11       14.38       27.59     14.26 o
  -3   1  11      213.11      220.43     17.45 o
  -2   1  11     1851.31     2058.95    125.52 o
  -1   1  11     1763.50     1862.89     62.71 o
   0   1  11        8.53       -5.97     45.35 o
   1   1  11       17.09       11.44     10.16 o
   2   1  11       56.14       31.13     11.37 o
   3   1  11     1031.24     1062.08     43.04 o
   4   1  11      455.92      468.66     22.21 o
   5   1  11      158.45      166.04     22.32 o
   6   1  11        9.23      -13.91     33.03 o
 -12   2  11        4.93       39.68     26.77 o
 -11   2  11      334.52      315.57     27.91 o
 -10   2  11      743.57      746.64     37.41 o
  -9   2  11      390.47      359.69     21.82 o
  -8   2  11       34.74       25.97      9.53 o
  -7   2  11        0.57       -8.16      8.16 o
  -6   2  11     1392.93     1377.96     29.95 o
  -5   2  11      420.45      454.86     15.87 o
  -4   2  11      635.07      652.46     50.35 o
  -3   2  11       56.32       21.56     19.13 o
  -2   2  11      726.15      692.01     23.04 o
  -1   2  11      602.87      617.67     38.00 o
   0   2  11     1371.27     1493.94     75.93 o
   1   2  11       38.57       51.43     14.82 o
   2   2  11       73.60       82.19     14.67 o
   3   2  11      747.36      764.89     26.18 o
   4   2  11      279.96      254.82     20.45 o
   5   2  11      267.09      253.52     34.01 o
 -12   3  11       13.41      -14.84     26.69 o
 -11   3  11       23.71       20.31     23.83 o
 -10   3  11      144.45      135.00     19.55 o
  -9   3  11      210.01      219.45     18.54 o
  -8   3  11      754.26      719.00     22.77 o
  -7   3  11      246.78      265.22     14.17 o
  -6   3  11      560.98      648.74     19.57 o
  -5   3  11      127.90      144.32     10.48 o
  -4   3  11     1830.30     1808.18     83.13 o
  -3   3  11       13.37      -11.82     11.82 o
  -2   3  11       35.95        4.80     12.65 o
  -1   3  11      297.81      275.21     23.58 o
   0   3  11      510.01      507.16     26.98 o
   1   3  11      819.46      853.06     31.09 o
   2   3  11       17.89        8.16     16.14 o
   3   3  11      345.53      343.41     21.79 o
   4   3  11      106.53      120.12     19.39 o
 -12   4  11       30.50       25.76     28.83 o
 -11   4  11      594.58      527.08     36.52 o
 -10   4  11       39.44        8.78     18.16 o
  -9   4  11      612.04      610.63     23.07 o
  -8   4  11     1465.40     1484.64     45.21 o
  -7   4  11      399.30      384.70     22.77 o
  -6   4  11      148.15       96.79     13.22 o
  -5   4  11        4.67       -7.32     13.36 o
  -4   4  11     1385.50     1431.15     41.78 o
  -3   4  11      375.77      370.73     19.37 o
  -2   4  11      543.97      597.35     23.51 o
  -1   4  11        8.38      -12.22     13.06 o
   0   4  11     1477.74     1521.02     87.33 o
   1   4  11       72.97       79.78     15.32 o
   2   4  11      579.78      592.64     40.13 o
   3   4  11        9.48       13.19     18.87 o
   4   4  11        0.06        1.91     30.42 o
 -12   5  11      250.43      199.78     24.61 o
 -11   5  11      637.62      573.31     35.68 o
 -10   5  11        0.03       13.28     16.11 o
  -9   5  11      149.05      153.58     15.96 o
  -8   5  11      757.39      734.85     29.28 o
  -7   5  11      646.09      615.67     22.91 o
  -6   5  11      120.35       87.13     12.93 o
  -5   5  11      128.83      120.77     16.97 o
  -4   5  11     1003.28      989.02     33.77 o
  -3   5  11     1003.60     1085.25     33.72 o
  -2   5  11      800.04      778.95     28.01 o
  -1   5  11       10.21      -13.64     13.64 o
   0   5  11        0.54      -15.58     15.58 o
   1   5  11       48.39       36.90     17.64 o
   2   5  11      284.26      244.75     27.06 o
   3   5  11      139.18       84.06     24.39 o
 -12   6  11      184.71      154.92     28.93 o
 -11   6  11      622.74      537.02     35.72 o
 -10   6  11       13.52        9.36     20.45 o
  -9   6  11       15.89       16.80     23.53 o
  -8   6  11       86.71       58.33     14.42 o
  -7   6  11      439.00      469.12     25.31 o
  -6   6  11      461.85      509.29     22.04 o
  -5   6  11      537.92      520.40     25.56 o
  -4   6  11      211.13      184.47     21.23 o
  -3   6  11      207.49      200.11     20.02 o
  -2   6  11      227.18      255.75     34.77 o
  -1   6  11      372.45      373.84     21.16 o
   0   6  11      115.29      124.28     18.01 o
   1   6  11        0.36       35.66     17.82 o
   2   6  11      488.76      453.82     54.71 o
 -12   7  11       68.59       61.30     32.22 o
 -11   7  11      146.50      119.33     27.55 o
 -10   7  11      259.49      202.48     22.22 o
  -9   7  11      559.16      551.03     36.28 o
  -8   7  11       13.68       23.83     15.97 o
  -7   7  11      612.36      652.81     24.74 o
  -6   7  11      675.13      716.36     26.98 o
  -5   7  11      163.39      189.81     20.37 o
  -4   7  11       57.95       16.46     26.10 o
  -3   7  11        3.51       12.41     21.04 o
  -2   7  11      311.59      330.35     42.31 o
  -1   7  11      490.35      510.24     31.52 o
   0   7  11      304.28      266.79     27.32 o
   1   7  11       10.80       12.40     27.01 o
 -11   8  11      184.50      181.33     32.28 o
 -10   8  11      358.93      317.65     26.80 o
  -9   8  11      360.98      384.75     26.19 o
  -8   8  11        8.93        2.44     14.90 o
  -7   8  11       83.08      107.54     14.96 o
  -6   8  11      170.65      165.12     25.98 o
  -5   8  11      502.59      482.62     29.72 o
  -4   8  11      329.99      420.59     27.33 o
  -3   8  11      108.78       95.27     20.98 o
  -2   8  11      167.15      189.53     24.38 o
  -1   8  11      317.19      276.37     68.59 o
 -10   9  11      183.39      169.36     43.48 o
  -9   9  11      132.68      115.69     24.05 o
  -8   9  11       65.77       84.01     25.04 o
  -7   9  11      147.82      117.82     17.41 o
  -6   9  11       17.45        6.68     19.08 o
  -5   9  11      276.37      292.09     24.48 o
  -4   9  11      280.44      347.35     31.85 o
  -3   9  11       75.35       76.32     25.52 o
  -2   9  11        0.76       10.66     31.23 o
  -9  10  11       24.83       25.45     29.45 o
  -8  10  11      214.14      186.91     41.39 o
  -7  10  11      491.05      478.79     31.32 o
  -6  10  11        0.57       -2.70     19.73 o
  -5  10  11       49.86       85.71     35.46 o
  -4  10  11       29.65       60.25     49.51 o
  -1 -13  12       75.31       32.91     27.41 o
   0 -13  12       57.19       14.03     16.86 o
   1 -13  12       73.72       66.37     29.69 o
   2 -13  12        2.00        7.82     24.62 o
   3 -13  12      234.93      263.58     31.31 o
   4 -13  12      530.62      622.31     47.95 o
   5 -13  12      203.39      282.18     56.62 o
  -3 -12  12       61.50       11.38     60.59 o
  -2 -12  12       17.99        5.00     17.21 o
  -1 -12  12       14.34       -4.80     16.38 o
   0 -12  12      630.24      679.76     26.86 o
   1 -12  12      112.55       97.24     15.39 o
   2 -12  12      204.37      178.81     21.36 o
   3 -12  12      224.62      188.65     15.96 o
   4 -12  12      312.26      253.59     33.88 o
   5 -12  12        7.09        1.41     65.40 o
   6 -12  12      165.89      197.16     35.02 o
  -4 -11  12      263.95      303.88     46.22 o
  -3 -11  12      136.44      154.69     14.69 o
  -2 -11  12      462.09      395.09     21.74 o
  -1 -11  12       23.78       27.76     12.54 o
   0 -11  12      656.23      697.09     26.64 o
   1 -11  12      414.56      444.58     26.46 o
   2 -11  12      221.61      229.03     23.51 o
   3 -11  12       51.10       46.19     10.50 o
   4 -11  12        0.83      -13.50     23.54 o
   5 -11  12      254.99      300.61     25.88 o
   6 -11  12      577.28      653.09     36.92 o
  -5 -10  12      115.07       68.39     17.31 o
  -4 -10  12      312.22      275.51     15.53 o
  -3 -10  12      694.22      650.51     24.01 o
  -2 -10  12      470.12      458.80     18.51 o
  -1 -10  12       11.38        2.29     13.27 o
   0 -10  12      245.72      244.54     17.83 o
   1 -10  12      102.06      101.81     15.79 o
   2 -10  12      789.11      879.44     40.80 o
   3 -10  12       88.85       78.21     14.41 o
   4 -10  12       61.51       56.06     13.37 o
   5 -10  12       66.92       98.06     19.74 o
   6 -10  12      563.19      529.33     39.35 o
   7 -10  12      112.61       74.18     33.63 o
  -6  -9  12      160.88      162.24     18.46 o
  -5  -9  12      427.47      363.89     22.94 o
  -4  -9  12       61.75       46.32     16.32 o
  -3  -9  12      186.89      178.33     12.50 o
  -2  -9  12      412.24      400.87     19.01 o
  -1  -9  12      246.18      217.73     19.65 o
   0  -9  12      114.80      106.43     17.40 o
   1  -9  12       16.02       30.30     17.50 o
   2  -9  12     1016.65     1093.56     55.99 o
   3  -9  12      688.62      764.83     44.80 o
   4  -9  12       26.01       25.50     13.25 o
   5  -9  12       13.20       33.24     17.62 o
   6  -9  12       91.92       79.46     18.46 o
   7  -9  12       70.60       97.48     55.22 o
  -7  -8  12      424.15      434.24     32.93 o
  -6  -8  12      304.19      299.90     22.35 o
  -5  -8  12      494.55      438.90     21.97 o
  -4  -8  12       14.87       40.21     18.70 o
  -3  -8  12        2.51       -5.63     23.90 o
  -2  -8  12       64.56       66.31     21.49 o
  -1  -8  12      828.66      836.83     28.38 o
   0  -8  12     1096.34     1206.49     50.07 o
   1  -8  12       52.03       18.98     25.91 o
   2  -8  12      607.25      705.50     44.55 o
   3  -8  12      191.18      180.93     25.86 o
   4  -8  12     1485.20     1610.75    117.25 o
   5  -8  12      312.00      308.21     43.06 o
   6  -8  12        0.00        1.73     28.82 o
   7  -8  12      159.59      235.81     58.52 o
  -8  -7  12       22.96       61.54     38.13 o
  -7  -7  12       86.69      101.42     20.59 o
  -6  -7  12      106.73      101.32     23.00 o
  -5  -7  12      691.48      611.06     32.07 o
  -4  -7  12      635.78      632.26     32.52 o
  -3  -7  12       56.70       62.68     60.09 o
  -2  -7  12      238.04      219.03     23.79 o
  -1  -7  12     1208.98     1195.99     49.16 o
   0  -7  12      945.28      961.50     41.38 o
   1  -7  12      114.07      131.17     14.53 o
   2  -7  12      315.10      304.22     19.66 o
   3  -7  12      711.36      737.03     45.95 o
   4  -7  12      975.99     1051.13     73.80 o
   5  -7  12      476.61      536.40     48.62 o
   6  -7  12      195.47      220.02     48.52 o
   7  -7  12      128.24      105.26     24.74 o
  -9  -6  12      154.55       62.67     49.02 o
  -8  -6  12      307.22      243.34     28.26 o
  -7  -6  12      261.54      211.00     20.17 o
  -6  -6  12       68.32       32.02     18.86 o
  -5  -6  12      678.27      618.07     33.13 o
  -4  -6  12      527.66      413.46     31.03 o
  -3  -6  12      200.23      178.21     22.36 o
  -2  -6  12        6.33      -13.09     38.38 o
  -1  -6  12      331.26      329.79     26.05 o
   0  -6  12      203.49      194.29     13.23 o
   1  -6  12      645.31      698.76     32.51 o
   2  -6  12      353.72      336.15     18.62 o
   3  -6  12       12.84       57.35     17.83 o
   4  -6  12     1554.02     1732.68    108.98 o
   5  -6  12      177.22      243.80     21.77 o
   6  -6  12      253.71      284.54     25.34 o
   7  -6  12       72.22       68.24     25.29 o
  -9  -5  12      133.78      139.79     46.17 o
  -8  -5  12      630.99      442.25     25.93 o
  -7  -5  12      966.42      835.76     37.38 o
  -6  -5  12        0.79       12.11     17.50 o
  -5  -5  12      193.77      170.23     23.18 o
  -4  -5  12       76.26       68.19     18.60 o
  -3  -5  12     1016.60     1026.18     43.39 o
  -2  -5  12      160.31      140.76     20.68 o
  -1  -5  12       99.34       88.27     19.75 o
   0  -5  12      902.01      998.77     34.53 o
   1  -5  12      331.95      407.40     35.70 o
   2  -5  12      851.79      938.46     39.25 o
   3  -5  12      281.82      303.51     19.03 o
   4  -5  12        1.48      270.43     86.10 o
   5  -5  12        0.68       33.67     18.10 o
   6  -5  12     1061.24     1132.04     78.71 o
   7  -5  12      340.76      363.43     37.55 o
 -10  -4  12      232.11      189.11     27.84 o
  -9  -4  12      326.09      239.27     40.17 o
  -8  -4  12      294.06      206.94     23.38 o
  -7  -4  12      982.71      906.90     31.62 o
  -6  -4  12       69.58       95.18     18.77 o
  -5  -4  12       36.30       58.15     14.88 o
  -4  -4  12        1.27        1.03     13.80 o
  -3  -4  12     1998.95     2037.10     54.95 o
  -2  -4  12      687.32      653.84     91.83 o
  -1  -4  12      494.91      495.68     16.42 o
   0  -4  12       83.44      188.21     30.48 o
   1  -4  12      236.05      269.41     15.01 o
   2  -4  12      289.82      444.07     20.08 o
   3  -4  12     1281.90     1514.73     54.64 o
   4  -4  12      120.58      109.44     23.02 o
   5  -4  12       30.10       29.18     26.94 o
   6  -4  12     1221.67     1415.90    114.66 o
   7  -4  12      206.66      225.15     38.51 o
 -10  -3  12      238.33      218.22     32.75 o
  -9  -3  12        0.43       41.70     20.16 o
  -8  -3  12       26.19       19.64     14.32 o
  -7  -3  12      686.83      639.25     26.35 o
  -6  -3  12      492.70      469.17     22.08 o
  -5  -3  12      898.94      882.31     41.32 o
  -4  -3  12      181.11      125.74     15.98 o
  -3  -3  12     2680.83     2851.02     94.16 o
  -2  -3  12      180.38      218.17     16.04 o
  -1  -3  12      999.91     1155.43     37.74 o
   0  -3  12        7.99       18.90     14.28 o
   1  -3  12       29.70       35.82     11.33 o
   2  -3  12      153.47      179.24     17.92 o
   3  -3  12     1221.38     1622.22     51.39 o
   4  -3  12      295.78      286.76     36.31 o
   5  -3  12        0.27       48.90     25.17 o
   6  -3  12       52.67        0.68     30.87 o
 -11  -2  12       88.35       93.44     28.25 o
 -10  -2  12      540.93      510.29     33.15 o
  -9  -2  12      146.70      162.53     20.70 o
  -8  -2  12      478.58      438.63     19.83 o
  -7  -2  12       97.82       87.34     17.52 o
  -6  -2  12     1021.29      947.18     33.47 o
  -5  -2  12     1218.88     1169.85     44.13 o
  -4  -2  12      310.77      302.59     25.11 o
  -3  -2  12       91.15      232.81     78.01 o
  -2  -2  12        5.48       -1.40     13.63 o
  -1  -2  12     3693.03     4264.75     85.42 o
   0  -2  12      798.42      861.80     25.30 o
   1  -2  12      186.28      194.27     12.66 o
   2  -2  12      204.90      195.02     27.95 o
   3  -2  12      348.62      329.98     27.44 o
   4  -2  12       13.87       27.43     17.20 o
   5  -2  12      495.16      498.70     32.30 o
   6  -2  12        5.08       26.87     25.90 o
 -11  -1  12        2.39       22.53     26.36 o
 -10  -1  12      872.20      849.51     42.86 o
  -9  -1  12      671.94      629.22     38.04 o
  -8  -1  12      626.61      558.74     22.46 o
  -7  -1  12      193.22      184.74     19.30 o
  -6  -1  12      351.11      335.90     18.52 o
  -5  -1  12      777.82      778.24     32.25 o
  -4  -1  12     1156.61     1208.79     38.13 o
  -3  -1  12      400.43      397.97     19.99 o
  -2  -1  12       19.00       17.61      9.46 o
  -1  -1  12      868.11      977.92     34.54 o
   0  -1  12     1235.81     1339.53     32.26 o
   1  -1  12      757.47      811.44     23.41 o
   2  -1  12        7.29       -2.37     12.21 o
   3  -1  12       94.16      106.10     14.04 o
   4  -1  12      529.47      500.55     24.80 o
   5  -1  12      362.84      365.13     26.48 o
   6  -1  12      452.67      462.24     32.19 o
 -11   0  12        8.29      -24.84     24.84 o
 -10   0  12      463.49      425.81     30.96 o
  -9   0  12      326.74      329.27     26.85 o
  -8   0  12      383.69      384.02     18.88 o
  -7   0  12       23.56       19.84     13.96 o
  -6   0  12       31.14       39.51     12.94 o
  -5   0  12      754.11      817.39     30.58 o
  -4   0  12      990.85     1068.72     22.42 o
  -3   0  12      907.48      945.65     28.46 o
  -2   0  12      123.20      118.99     19.00 o
  -1   0  12      431.34      397.00     15.51 o
   0   0  12      355.86      340.19     15.97 o
   1   0  12     1133.61     1300.20     47.47 o
   2   0  12      394.26      423.04     22.52 o
   3   0  12      104.35      115.36     15.97 o
   4   0  12      273.05      288.60     23.16 o
   5   0  12      422.64      404.79     33.17 o
 -12   1  12      230.95      156.26     42.39 o
 -11   1  12      180.70      143.81     25.65 o
 -10   1  12        6.91       -1.23     24.15 o
  -9   1  12       27.46       -4.20     17.44 o
  -8   1  12      490.73      517.33     21.91 o
  -7   1  12      637.84      680.96     24.05 o
  -6   1  12      217.25      191.76     18.67 o
  -5   1  12      290.32      274.24     12.19 o
  -4   1  12       51.34       42.12     15.18 o
  -3   1  12     1508.69     1580.03     46.52 o
  -2   1  12      329.26      342.10     17.97 o
  -1   1  12      540.62      549.02     27.14 o
   0   1  12       15.38        2.16     10.98 o
   1   1  12     1361.92     1508.62     38.83 o
   2   1  12      212.24      203.66     18.18 o
   3   1  12      542.42      580.89     31.94 o
   4   1  12      141.12      123.72     22.42 o
   5   1  12        1.72       10.28     33.67 o
 -12   2  12      490.15      438.43     38.40 o
 -11   2  12      265.83      170.09     39.26 o
 -10   2  12      292.85      271.64     27.03 o
  -9   2  12        2.86       16.98     19.73 o
  -8   2  12      499.96      503.91     26.83 o
  -7   2  12      471.38      470.03     21.51 o
  -6   2  12      833.95      844.28     22.76 o
  -5   2  12        6.14       11.37      8.66 o
  -4   2  12       30.60       20.38     15.22 o
  -3   2  12      902.90      942.86     33.05 o
  -2   2  12      752.02      783.47     43.93 o
  -1   2  12     1067.84     1011.46     53.00 o
   0   2  12        6.07       -2.42     14.04 o
   1   2  12      285.66      285.40     20.71 o
   2   2  12       84.01      104.64     16.23 o
   3   2  12      491.21      554.73     24.96 o
   4   2  12       38.08       77.09     20.48 o
 -12   3  12      256.34      254.01     38.50 o
 -11   3  12      495.51      364.94     48.01 o
 -10   3  12      805.37      769.11     41.79 o
  -9   3  12        5.68       -3.70     20.28 o
  -8   3  12        7.73        2.79     19.62 o
  -7   3  12      331.67      341.83     14.73 o
  -6   3  12     1122.44     1137.52     34.20 o
  -5   3  12       82.67       99.05     10.71 o
  -4   3  12      267.42      278.60     29.50 o
  -3   3  12      414.82      401.26     19.39 o
  -2   3  12      389.58      388.69     21.00 o
  -1   3  12      388.03      357.35     19.92 o
   0   3  12       64.43       57.58     15.69 o
   1   3  12      205.73      216.19     18.88 o
   2   3  12       53.84       36.11     18.57 o
   3   3  12      519.06      570.28     27.29 o
 -12   4  12      152.03      158.15     41.08 o
 -11   4  12       32.64       21.32     18.75 o
 -10   4  12      311.33      301.43     24.10 o
  -9   4  12      172.37      175.51     15.75 o
  -8   4  12      827.24      845.03     55.81 o
  -7   4  12       53.49       40.99     14.49 o
  -6   4  12     1244.06     1287.92     39.60 o
  -5   4  12      509.39      540.44     22.90 o
  -4   4  12      342.46      339.86     22.52 o
  -3   4  12       27.71        4.17     14.30 o
  -2   4  12       38.50       24.37     14.82 o
  -1   4  12      251.32      211.39     19.58 o
   0   4  12      583.83      606.15     31.55 o
   1   4  12       63.58       30.95     17.99 o
   2   4  12       14.31        6.77     19.72 o
 -11   5  12       31.59       55.26     31.33 o
 -10   5  12      270.22      251.56     21.35 o
  -9   5  12      626.82      601.11     31.33 o
  -8   5  12      815.24      817.08     29.48 o
  -7   5  12        1.77       -3.16     13.14 o
  -6   5  12      130.31      115.49     14.28 o
  -5   5  12      200.54      208.73     16.03 o
  -4   5  12      789.88      860.31     60.24 o
  -3   5  12      383.78      414.14     22.18 o
  -2   5  12      246.22      262.77     19.29 o
  -1   5  12      325.01      320.16     21.13 o
   0   5  12      323.93      323.56     27.06 o
   1   5  12      472.94      466.59     31.40 o
   2   5  12        0.67       19.88     27.19 o
 -11   6  12      513.87      502.40     40.19 o
 -10   6  12      700.11      782.47     56.63 o
  -9   6  12      327.57      339.35     21.50 o
  -8   6  12      524.19      550.27     24.55 o
  -7   6  12       58.95       43.84     14.89 o
  -6   6  12       65.87       45.45     24.09 o
  -5   6  12       61.44       55.28     19.59 o
  -4   6  12      964.80      994.81     44.38 o
  -3   6  12      479.12      488.89     41.58 o
  -2   6  12       58.70       75.68     29.26 o
  -1   6  12        3.58      -17.49     17.49 o
   0   6  12      109.04      101.62     22.78 o
   1   6  12       70.88       43.92     24.14 o
 -11   7  12      100.38       54.67     28.40 o
 -10   7  12        2.39      -30.62     32.86 o
  -9   7  12       56.38       79.67     22.19 o
  -8   7  12      127.09       89.32     41.54 o
  -7   7  12      214.41      248.55     20.42 o
  -6   7  12      761.73      766.95     94.49 o
  -5   7  12        5.39      -19.00     27.39 o
  -4   7  12      555.21      565.09     43.04 o
  -3   7  12      103.01      133.44     23.53 o
  -2   7  12      108.26      120.71     24.26 o
  -1   7  12       47.10       70.79     32.51 o
 -10   8  12       22.46       29.19     34.39 o
  -9   8  12      107.05      127.61     37.17 o
  -8   8  12       38.33       37.41     19.92 o
  -7   8  12      517.37      522.04     31.07 o
  -6   8  12      490.25      511.13     34.74 o
  -5   8  12        8.36        0.79     32.41 o
  -4   8  12        0.67       27.81     27.02 o
  -3   8  12       18.62       30.64     27.76 o
  -2   8  12      167.65       99.73     38.84 o
  -9   9  12      129.53       99.40     30.79 o
  -8   9  12       27.43      -10.11     25.58 o
  -7   9  12       36.79       60.25     23.90 o
  -6   9  12      137.35      114.40     21.15 o
  -5   9  12      145.52      120.87     51.75 o
  -4   9  12      214.66      147.35     45.66 o
   1 -13  13      278.62      276.60     60.71 o
   2 -13  13        7.05      -45.82     46.60 o
  -2 -12  13      307.83      343.29     26.41 o
  -1 -12  13      121.87      154.09     21.54 o
   0 -12  13       36.20       32.42     15.91 o
   1 -12  13       27.63       17.21     15.79 o
   2 -12  13        9.72        6.65     22.38 o
   3 -12  13      754.32      831.70     45.46 o
   4 -12  13      343.18      410.27     39.73 o
  -4 -11  13      416.61      335.70     32.69 o
  -3 -11  13       74.80       65.16     21.35 o
  -2 -11  13       27.62       26.19     25.84 o
  -1 -11  13       33.33       51.31     13.28 o
   0 -11  13      323.26      316.01     20.92 o
   1 -11  13      177.64      146.06     29.80 o
   2 -11  13       18.99       18.11     21.70 o
   3 -11  13      475.95      436.97     70.90 o
   4 -11  13       60.59       29.32     28.04 o
   5 -11  13      171.48      151.04     33.39 o
  -5 -10  13       23.51       46.81     27.81 o
  -4 -10  13      287.78      283.05     23.65 o
  -3 -10  13      317.74      293.76     35.15 o
  -2 -10  13       48.74       29.22     21.32 o
  -1 -10  13       14.92       20.04     13.55 o
   0 -10  13      981.66     1030.93     39.88 o
   1 -10  13      430.53      473.48     25.38 o
   2 -10  13       14.50       27.00     21.53 o
   3 -10  13        7.27        2.54     15.87 o
   4 -10  13      143.56      128.55     17.10 o
   5 -10  13      253.79      299.06     33.82 o
   6 -10  13      413.01      561.53     73.03 o
  -6  -9  13        0.26       21.56     19.28 o
  -5  -9  13        0.19      -14.07     18.52 o
  -4  -9  13      808.86      842.84     45.79 o
  -3  -9  13      100.35       91.47     24.90 o
  -2  -9  13      419.03      407.39     30.23 o
  -1  -9  13       24.88       27.47     36.66 o
   0  -9  13      673.86      721.08     37.36 o
   1  -9  13      292.80      385.42     35.95 o
   2  -9  13      429.84      490.66     48.69 o
   3  -9  13      192.66      194.68     19.14 o
   4  -9  13        4.73      -16.76     16.76 o
   5  -9  13      616.34      669.83     52.92 o
   6  -9  13      375.24      410.87     54.25 o
  -7  -8  13      292.35      230.92     48.20 o
  -6  -8  13      347.41      278.50     22.93 o
  -5  -8  13       42.43       57.99     23.02 o
  -4  -8  13      162.49      165.87     25.52 o
  -3  -8  13      412.61      412.85     44.77 o
  -2  -8  13      430.09      465.33     44.92 o
  -1  -8  13       47.53       21.97     23.87 o
   0  -8  13        4.90      -15.49     20.75 o
   1  -8  13      892.03     1017.15     46.02 o
   2  -8  13      322.79      350.74     37.92 o
   3  -8  13      282.64      281.62     19.97 o
   4  -8  13       42.35       42.70     23.75 o
   5  -8  13       38.77       65.98     65.60 o
   6  -8  13       39.81       34.51     30.96 o
  -8  -7  13      170.13      163.29     50.29 o
  -7  -7  13      272.56      245.90     22.94 o
  -6  -7  13      596.95      585.61     79.82 o
  -5  -7  13       53.67       33.66     44.63 o
  -4  -7  13       11.86       11.80     20.29 o
  -3  -7  13       68.04       56.78     23.37 o
  -2  -7  13      963.91     1118.24     89.77 o
  -1  -7  13      342.04      343.52     47.36 o
   0  -7  13      201.72      198.66     76.82 o
   1  -7  13      178.65      199.47     17.23 o
   2  -7  13      356.74      352.49     35.21 o
   3  -7  13      343.05      356.45     42.66 o
   4  -7  13      515.16      523.93     28.13 o
   5  -7  13        4.00      -12.32     20.69 o
   6  -7  13        3.90       27.43     28.00 o
  -8  -6  13       10.62       23.17     20.91 o
  -7  -6  13        0.68        0.85     22.55 o
  -6  -6  13      759.01      709.05     36.05 o
  -5  -6  13      266.35      250.40     26.31 o
  -4  -6  13      183.91      166.01     23.38 o
  -3  -6  13       26.39        9.04     20.35 o
  -2  -6  13     1074.14     1122.69     45.46 o
  -1  -6  13      434.78      441.07     60.38 o
   0  -6  13      772.88      899.68     36.89 o
   1  -6  13        2.22        8.02     17.68 o
   2  -6  13       54.68       37.85     22.41 o
   3  -6  13      372.06      410.45     23.13 o
   4  -6  13     1484.11     1815.54    128.48 o
   5  -6  13       69.83       66.23     25.38 o
   6  -6  13        4.61       42.98     24.70 o
  -9  -5  13      212.82      181.38     50.42 o
  -8  -5  13       99.96       96.88     26.31 o
  -7  -5  13       79.87       60.20     23.97 o
  -6  -5  13      322.99      297.57     24.94 o
  -5  -5  13      467.83      427.73     57.21 o
  -4  -5  13      449.68      452.86     50.50 o
  -3  -5  13       15.50       11.46     19.58 o
  -2  -5  13      193.17      184.14     28.98 o
  -1  -5  13       14.17        9.83     21.95 o
   0  -5  13     1835.16     2157.74     57.23 o
   1  -5  13      646.15      703.76     23.20 o
   2  -5  13       35.70       55.63     13.84 o
   3  -5  13      424.30      509.22     39.61 o
   4  -5  13      577.18      914.22     42.53 o
   5  -5  13       26.74       55.09     19.79 o
   6  -5  13      106.51      121.26     33.37 o
  -9  -4  13      520.24      445.23     76.72 o
  -8  -4  13      503.71      433.56     26.40 o
  -7  -4  13      548.12      493.03     26.95 o
  -6  -4  13      114.79      126.37     18.75 o
  -5  -4  13      471.62      454.12     23.23 o
  -4  -4  13      345.81      360.85     31.96 o
  -3  -4  13      632.78      665.04     29.30 o
  -2  -4  13      347.84      334.98     20.75 o
  -1  -4  13      146.82      156.82     12.32 o
   0  -4  13      727.04     1169.49     41.53 o
   1  -4  13      597.03      709.29     30.58 o
   2  -4  13      288.16      289.46     21.70 o
   3  -4  13        1.00       25.07     22.27 o
   4  -4  13       32.58       63.56     33.53 o
   5  -4  13       54.46       28.58     25.20 o
   6  -4  13      647.93      704.10     87.08 o
 -10  -3  13        0.37      -31.52     31.52 o
  -9  -3  13      532.48      450.63     34.51 o
  -8  -3  13      433.52      393.25     24.38 o
  -7  -3  13      408.86      342.62     28.40 o
  -6  -3  13       12.34      -16.51     16.51 o
  -5  -3  13       13.84       10.04     16.58 o
  -4  -3  13      462.40      515.14     31.03 o
  -3  -3  13     2710.31     2980.05    119.41 o
  -2  -3  13      275.84      285.18     11.88 o
  -1  -3  13       83.71       82.22     11.11 o
   0  -3  13      539.67      614.13     20.56 o
   1  -3  13      179.10      206.33     15.18 o
   2  -3  13      691.53      767.25     60.23 o
   3  -3  13      294.64      350.79     23.45 o
   4  -3  13      198.08      193.68     19.82 o
   5  -3  13      257.06      335.53     59.86 o
 -10  -2  13       11.47        2.80     36.54 o
  -9  -2  13      107.40       70.16     21.81 o
  -8  -2  13       57.28       53.49     18.14 o
  -7  -2  13      641.38      614.81     28.21 o
  -6  -2  13      379.69      370.14     22.06 o
  -5  -2  13      162.44      151.31     17.10 o
  -4  -2  13      581.70      645.30     27.81 o
  -3  -2  13      742.69     1022.62    130.63 o
  -2  -2  13      510.16      540.13     18.17 o
  -1  -2  13      158.45      193.27     13.33 o
   0  -2  13      125.42      136.53     19.78 o
   1  -2  13        7.99       15.49     12.15 o
   2  -2  13      878.27      996.21     32.25 o
   3  -2  13      490.06      531.49     26.62 o
   4  -2  13      249.57      293.00     22.87 o
   5  -2  13       83.05       73.76     31.99 o
 -11  -1  13      282.81      251.26     30.65 o
 -10  -1  13      264.19      219.81     27.65 o
  -9  -1  13       31.65       68.15     22.61 o
  -8  -1  13        0.09       13.43     15.80 o
  -7  -1  13      720.95      695.83     27.37 o
  -6  -1  13      638.78      685.22     29.93 o
  -5  -1  13      711.71      738.35     28.89 o
  -4  -1  13       10.20       43.44     25.45 o
  -3  -1  13      137.52      183.26     29.11 o
  -2  -1  13      296.19      342.18     16.14 o
  -1  -1  13     1264.22     1457.91     35.33 o
   0  -1  13      399.42      452.87     17.38 o
   1  -1  13       14.13        9.24     12.73 o
   2  -1  13      622.73      634.61     34.21 o
   3  -1  13      116.96       88.29     19.73 o
   4  -1  13      296.22      365.52     50.06 o
   5  -1  13       30.77       73.02     27.72 o
 -11   0  13      173.77      127.19     43.95 o
 -10   0  13      630.31      623.13     38.07 o
  -9   0  13      497.44      489.23     33.95 o
  -8   0  13        4.99        5.37     15.01 o
  -7   0  13      383.73      394.13     21.30 o
  -6   0  13      214.89      217.65     19.93 o
  -5   0  13     1395.96     1396.19     44.07 o
  -4   0  13      185.16      219.30      8.87 o
  -3   0  13       93.46       92.94     18.76 o
  -2   0  13      380.08      395.71     16.82 o
  -1   0  13     1337.27     1476.96     46.18 o
   0   0  13      638.10      684.44     23.08 o
   1   0  13       12.61       14.45     14.67 o
   2   0  13       17.05      -15.40     15.40 o
   3   0  13        6.30      -16.60     16.60 o
   4   0  13      443.17      515.61     43.94 o
 -11   1  13      109.32       99.72     26.72 o
 -10   1  13      453.19      448.95     30.89 o
  -9   1  13      171.97      157.37     21.71 o
  -8   1  13       33.55       45.26     23.36 o
  -7   1  13       92.44       52.33     18.86 o
  -6   1  13       28.04       21.95     20.98 o
  -5   1  13     1514.47     1491.84     34.33 o
  -4   1  13      395.73      406.79     23.95 o
  -3   1  13      423.73      441.31     24.73 o
  -2   1  13      167.28      174.81     12.87 o
  -1   1  13      181.94      158.08     14.65 o
   0   1  13      292.97      289.62     21.28 o
   1   1  13      351.89      355.47     22.04 o
   2   1  13        1.94       27.57     16.12 o
   3   1  13       11.13       12.98     18.04 o
 -11   2  13        6.73      -30.39     32.92 o
 -10   2  13       11.08      -21.32     21.32 o
  -9   2  13      295.94      270.31     25.02 o
  -8   2  13      532.59      516.55     62.88 o
  -7   2  13      471.24      443.75     22.43 o
  -6   2  13        0.86       -9.01      9.01 o
  -5   2  13      354.62      349.38     16.63 o
  -4   2  13       93.47       38.37     19.48 o
  -3   2  13      659.72      678.51     48.62 o
  -2   2  13       70.83       72.21     17.33 o
  -1   2  13      222.29      233.49     19.44 o
   0   2  13      419.12      426.23     23.43 o
   1   2  13      310.04      364.85     22.12 o
   2   2  13      287.67      280.36     20.67 o
   3   2  13        5.06        5.20     27.18 o
 -11   3  13      145.54      109.24     39.19 o
 -10   3  13      608.23      579.86     34.16 o
  -9   3  13      471.29      443.74     38.28 o
  -8   3  13      669.09      675.22     23.63 o
  -7   3  13      752.96      821.42     47.34 o
  -6   3  13       55.44       58.73     13.98 o
  -5   3  13       33.27       33.18     15.19 o
  -4   3  13       33.96       21.51     14.14 o
  -3   3  13     1291.40     1313.05     51.47 o
  -2   3  13      309.67      274.81     20.47 o
  -1   3  13      165.39      178.05     21.38 o
   0   3  13       63.02       23.56     20.08 o
   1   3  13       91.40       94.74     21.67 o
   2   3  13      167.03      182.92     25.24 o
 -11   4  13      339.10      349.87     47.13 o
 -10   4  13      230.82      199.30     18.24 o
  -9   4  13      136.59      132.47     21.45 o
  -8   4  13       70.87       43.04     26.13 o
  -7   4  13      553.79      564.75     23.29 o
  -6   4  13      301.95      332.37     18.77 o
  -5   4  13      464.20      389.82     41.50 o
  -4   4  13       17.60        7.90     18.44 o
  -3   4  13      956.49      966.98     52.82 o
  -2   4  13      180.28      200.04     19.93 o
  -1   4  13      241.92      224.85     20.10 o
   0   4  13        3.82      -18.42     18.42 o
   1   4  13       11.32        2.40     22.10 o
 -11   5  13       99.44       95.37     40.88 o
 -10   5  13      599.81      537.14     33.79 o
  -9   5  13       17.49      -17.75     26.16 o
  -8   5  13       70.35       70.43     16.55 o
  -7   5  13      380.78      390.33     21.18 o
  -6   5  13      395.16      440.38     22.45 o
  -5   5  13      690.10      701.32     30.68 o
  -4   5  13        1.38        6.13     19.84 o
  -3   5  13       58.06       42.70     18.40 o
  -2   5  13        0.59       -4.70     18.86 o
  -1   5  13      240.06      225.63     22.62 o
   0   5  13      266.12      272.51     27.24 o
 -10   6  13      251.14      233.98     29.03 o
  -9   6  13      413.63      398.27     27.01 o
  -8   6  13      330.87      338.37     27.67 o
  -7   6  13      223.24      200.46     19.79 o
  -6   6  13      206.57      168.12     17.59 o
  -5   6  13      239.91      232.39     23.73 o
  -4   6  13      170.41      194.38     45.08 o
  -3   6  13      198.68      170.47     26.73 o
  -2   6  13       17.40       -4.47     24.31 o
  -1   6  13      386.48      405.17     31.73 o
  -9   7  13      389.70      387.30     37.20 o
  -8   7  13      236.79      254.70     30.59 o
  -7   7  13        0.13      -16.36     16.61 o
  -6   7  13        5.79       19.86     22.95 o
  -5   7  13      243.62      220.62     32.58 o
  -4   7  13      321.83      296.05     49.73 o
  -3   7  13      222.12      259.73     46.44 o
  -2   7  13        2.09      -35.53     39.73 o
  -8   8  13      111.65       84.13     30.39 o
  -7   8  13      204.75      235.95     32.23 o
  -6   8  13      175.00      140.53     30.18 o
  -5   8  13       99.77       96.24     46.00 o
   1 -12  14      204.19      166.33     51.53 o
  -2 -11  14      238.13      199.34     23.24 o
  -1 -11  14      192.78      162.18     23.94 o
   0 -11  14        1.64      -24.91     28.32 o
   1 -11  14       32.06       25.75     31.75 o
   2 -11  14      160.08      151.98     33.90 o
   3 -11  14      573.66      681.69     73.85 o
  -4 -10  14       50.87       36.36     21.27 o
  -3 -10  14       67.88       53.31     23.18 o
  -2 -10  14       66.70       55.90     44.71 o
  -1 -10  14      432.29      383.44     49.04 o
   0 -10  14      144.92      127.92     30.05 o
   1 -10  14      221.06      249.43     32.22 o
   2 -10  14      373.92      341.19     55.71 o
   3 -10  14      274.18      258.89     28.25 o
   4 -10  14      136.27       93.36     26.55 o
  -5  -9  14      226.91      246.51     25.03 o
  -4  -9  14      332.04      242.34     46.20 o
  -3  -9  14        8.99       18.44     50.00 o
  -2  -9  14        0.30        2.30     28.02 o
  -1  -9  14      660.66      755.41     42.72 o
   0  -9  14      526.14      540.24     79.41 o
   1  -9  14      452.67      416.82     35.80 o
   2  -9  14       13.85      -18.54     18.54 o
   3  -9  14       62.86       48.29     19.63 o
   4  -9  14       62.33       46.88     20.04 o
  -6  -8  14        2.81       10.96     21.16 o
  -5  -8  14      296.94      184.80     28.89 o
  -4  -8  14      343.79      306.58     50.02 o
  -3  -8  14      220.28      224.18     40.16 o
  -2  -8  14        2.35       24.02     27.87 o
  -1  -8  14      253.00      264.86     29.14 o
   0  -8  14      183.87      176.85     34.92 o
   1  -8  14      705.47      672.84     52.84 o
   2  -8  14      207.94      216.81     30.51 o
   3  -8  14       43.29       54.12     24.64 o
   4  -8  14      493.61      539.55     30.58 o
   5  -8  14      327.45      386.23     58.90 o
  -7  -7  14       60.82       15.41     20.79 o
  -6  -7  14      114.14      124.32     24.42 o
  -5  -7  14      129.04       94.74     25.18 o
  -4  -7  14      361.86      387.86     32.87 o
  -3  -7  14      180.73      142.06     26.58 o
  -2  -7  14      244.76      265.31     28.29 o
  -1  -7  14       15.18       51.40     35.30 o
   0  -7  14      116.18      116.52     25.60 o
   1  -7  14      630.50      716.72     38.72 o
   2  -7  14      568.59      598.95     50.62 o
   3  -7  14       45.80       75.70     20.84 o
   4  -7  14        0.74       45.55     25.82 o
   5  -7  14      273.27      346.83     30.76 o
  -8  -6  14      314.83      310.83     38.62 o
  -7  -6  14      273.38      255.75     30.26 o
  -6  -6  14      231.39      216.39     47.86 o
  -5  -6  14       15.23       10.40     25.67 o
  -4  -6  14        1.48      -12.38     23.27 o
  -3  -6  14      272.76      301.43     27.54 o
  -2  -6  14      951.88      965.50     46.36 o
  -1  -6  14      380.78      419.65     84.27 o
   0  -6  14        2.87       25.60     16.13 o
   1  -6  14      256.36      347.37     34.72 o
   2  -6  14      147.39      263.44     35.95 o
   3  -6  14      623.79      701.50     32.28 o
   4  -6  14        1.26       -2.62     21.88 o
   5  -6  14       16.31       58.93     27.04 o
  -8  -5  14      110.79       62.10     31.02 o
  -7  -5  14      118.48      149.02     27.95 o
  -6  -5  14      898.73      830.58     45.57 o
  -5  -5  14      131.12      110.53     24.55 o
  -4  -5  14       38.31       39.42     22.46 o
  -3  -5  14      665.95      760.38     39.55 o
  -2  -5  14      822.82      925.57     45.97 o
  -1  -5  14      116.80      180.89     26.47 o
   0  -5  14       88.06       98.57     15.87 o
   1  -5  14        3.86       41.98     13.95 o
   2  -5  14       61.72       77.86     14.76 o
   3  -5  14      351.10      447.85     37.74 o
   4  -5  14      504.25      505.75     68.82 o
   5  -5  14        4.86       19.33     28.93 o
  -9  -4  14       79.32       51.67     27.33 o
  -8  -4  14      150.65      132.33     27.93 o
  -7  -4  14       86.61       52.17     19.29 o
  -6  -4  14      748.43      743.90     45.75 o
  -5  -4  14      418.38      438.04     26.06 o
  -4  -4  14      364.44      355.41     27.16 o
  -3  -4  14      114.68      168.22     29.96 o
  -2  -4  14      108.96      181.31     30.64 o
  -1  -4  14      222.37      272.10     23.68 o
   0  -4  14      773.20      922.41     40.86 o
   1  -4  14       92.66      116.61     15.02 o
   2  -4  14       29.09       48.65     16.13 o
   3  -4  14      699.78      806.40     34.10 o
   4  -4  14       88.02      130.12     22.17 o
  -9  -3  14      643.31      552.69     38.00 o
  -8  -3  14      304.22      277.86     24.86 o
  -7  -3  14        3.13      -19.75     19.75 o
  -6  -3  14      565.67      607.05     30.01 o
  -5  -3  14      201.27      211.18     21.45 o
  -4  -3  14      807.60      843.07     49.56 o
  -3  -3  14      240.91      260.01     21.40 o
  -2  -3  14       25.25       23.31     14.31 o
  -1  -3  14       96.59      127.97     17.45 o
   0  -3  14     1333.56     1666.38     52.90 o
   1  -3  14      277.30      309.74     21.49 o
   2  -3  14       83.91       73.83     17.78 o
   3  -3  14       93.61      102.80     20.80 o
   4  -3  14       25.81       23.84     21.40 o
 -10  -2  14      222.85      244.06     32.23 o
  -9  -2  14      614.58      494.26     28.11 o
  -8  -2  14      370.98      343.85     26.28 o
  -7  -2  14       22.49      -21.24     21.24 o
  -6  -2  14        5.79       53.08     21.73 o
  -5  -2  14       13.58       30.26     24.97 o
  -4  -2  14     1914.88     2094.07     66.51 o
  -3  -2  14      959.74     1062.14     40.23 o
  -2  -2  14      107.85      113.10     10.57 o
  -1  -2  14      198.16      173.96     13.23 o
   0  -2  14      444.87      515.73     23.29 o
   1  -2  14      251.06      290.99     20.04 o
   2  -2  14      348.84      416.47     38.60 o
   3  -2  14       15.34       33.14     19.90 o
   4  -2  14        6.20       18.46     22.47 o
 -10  -1  14       69.76       70.83     31.01 o
  -9  -1  14      202.19      186.75     21.03 o
  -8  -1  14      115.88      126.03     20.98 o
  -7  -1  14      425.85      422.63     50.76 o
  -6  -1  14      322.52      280.25     29.18 o
  -5  -1  14        2.52        2.49     22.17 o
  -4  -1  14     1133.33     1329.86     52.59 o
  -3  -1  14      419.75      532.44     36.54 o
  -2  -1  14      190.41      169.76     13.79 o
  -1  -1  14       20.29       22.62     12.05 o
   0  -1  14       23.28        0.48     15.18 o
   1  -1  14      104.25      103.29     16.32 o
   2  -1  14      665.97      790.41     43.49 o
   3  -1  14      103.09       87.02     28.74 o
 -10   0  14       36.13        3.76     38.60 o
  -9   0  14      126.63      159.05     24.53 o
  -8   0  14       96.36      153.64     23.97 o
  -7   0  14      934.92      910.59     38.18 o
  -6   0  14      406.31      411.72     26.66 o
  -5   0  14       22.53       18.11     27.85 o
  -4   0  14       16.13       40.40     14.23 o
  -3   0  14       70.83       65.30     24.23 o
  -2   0  14      903.47     1055.60     54.42 o
  -1   0  14      193.88      214.46     15.80 o
   0   0  14      123.31      111.16     15.61 o
   1   0  14      277.13      292.44     23.04 o
   2   0  14      141.11      163.92     22.72 o
   3   0  14      129.70      134.24     26.87 o
 -10   1  14      288.55      295.08     37.01 o
  -9   1  14      207.55      200.87     24.59 o
  -8   1  14      145.81      156.39     31.97 o
  -7   1  14      367.15      364.51     23.87 o
  -6   1  14      286.37      382.05     32.92 o
  -5   1  14      355.60      389.31     11.70 o
  -4   1  14      132.85      118.53     12.03 o
  -3   1  14       57.32       35.76     21.59 o
  -2   1  14      846.52      939.84     33.64 o
  -1   1  14      504.33      561.22     22.31 o
   0   1  14      110.94      149.29     16.57 o
   1   1  14        5.68       -5.60     16.05 o
   2   1  14        3.30      -19.26     19.26 o
 -10   2  14      443.70      447.44     39.70 o
  -9   2  14      417.53      426.30     31.29 o
  -8   2  14        3.48       19.12     23.21 o
  -7   2  14       20.11       10.17     18.97 o
  -6   2  14      490.56      532.39     43.75 o
  -5   2  14      328.11      311.15     17.70 o
  -4   2  14      443.47      476.19     70.90 o
  -3   2  14       32.42       13.44     18.23 o
  -2   2  14      487.48      475.80     30.08 o
  -1   2  14       12.18      -14.11     14.87 o
   0   2  14      250.51      319.45     33.31 o
   1   2  14       22.36       14.92     18.80 o
 -10   3  14       23.74       20.06     92.81 o
  -9   3  14      348.77      295.00     28.07 o
  -8   3  14      370.33      372.54     17.82 o
  -7   3  14      225.18      208.16     24.26 o
  -6   3  14      151.73      129.93     14.86 o
  -5   3  14      255.72      254.96     19.06 o
  -4   3  14      305.05      299.40     24.54 o
  -3   3  14      190.61      163.38     20.46 o
  -2   3  14       72.64       39.33     19.01 o
  -1   3  14        0.71      -20.10     20.10 o
   0   3  14      670.79      743.90     39.85 o
   1   3  14      105.72      112.61     27.01 o
 -10   4  14       33.07       10.69     36.94 o
  -9   4  14      503.60      549.25     45.85 o
  -8   4  14      370.17      350.21     21.09 o
  -7   4  14      615.14      631.67     30.41 o
  -6   4  14       35.63       14.17     15.32 o
  -5   4  14        0.21        0.40     19.24 o
  -4   4  14      162.67      149.52     21.49 o
  -3   4  14      447.71      485.00     31.65 o
  -2   4  14      278.95      311.38     26.64 o
  -1   4  14        8.49       -6.95     22.49 o
   0   4  14      300.60      313.22     38.13 o
  -9   5  14      227.66      206.45     27.04 o
  -8   5  14       88.41       73.33     20.62 o
  -7   5  14      383.63      403.92     26.16 o
  -6   5  14       52.75       27.59     21.90 o
  -5   5  14      148.91      181.87     29.36 o
  -4   5  14      348.21      352.54     31.53 o
  -3   5  14      284.49      257.06     43.83 o
  -2   5  14      117.19      169.83     33.26 o
  -9   6  14       62.87      146.32     55.42 o
  -8   6  14       30.28       22.28     30.69 o
  -7   6  14      462.74      415.76     38.23 o
  -6   6  14      229.42      239.83     28.13 o
  -5   6  14       91.90      119.56     46.97 o
  -4   6  14       69.41       47.51     44.02 o
  -3   6  14       19.93      -44.60     44.60 o
  -6   7  14      124.38      159.13     26.99 o
  -2 -10  15       70.81      163.40     31.65 o
  -1 -10  15      116.32       77.21     32.35 o
   0 -10  15       83.31      124.03     35.10 o
   1 -10  15        7.29       30.98     31.69 o
   2 -10  15      339.53      452.47     64.34 o
  -4  -9  15       27.54       24.83     30.94 o
  -3  -9  15      119.65       56.64     35.61 o
  -2  -9  15      118.94      176.64     58.80 o
  -1  -9  15      382.75      374.18     40.33 o
   0  -9  15      142.49      118.56     34.27 o
   1  -9  15       10.30        1.84     30.82 o
   2  -9  15      321.33      294.09     39.32 o
   3  -9  15      158.45      171.85     32.20 o
  -5  -8  15      441.82      373.55     73.11 o
  -4  -8  15       55.01       53.34     31.12 o
  -3  -8  15        6.40       24.54     28.36 o
  -2  -8  15      249.26      244.69     34.71 o
  -1  -8  15      822.43      803.30     83.59 o
   0  -8  15      271.84      213.68     36.68 o
   1  -8  15        7.20       20.37     41.14 o
   2  -8  15       91.04      100.55     21.39 o
   3  -8  15       59.98       47.95     18.79 o
  -6  -7  15       88.56       49.61     36.04 o
  -5  -7  15      438.45      437.25     97.51 o
  -4  -7  15      122.06      180.25     39.88 o
  -3  -7  15      250.56      326.62     45.91 o
  -2  -7  15      173.47      201.32     33.67 o
  -1  -7  15      175.17      266.22     55.93 o
   0  -7  15      367.77      349.02     38.75 o
   1  -7  15      340.60      410.99     41.79 o
   2  -7  15        8.42       28.29     19.85 o
   3  -7  15        6.60        9.15     24.93 o
  -7  -6  15      118.04      157.37     28.75 o
  -6  -6  15       29.01       18.03     31.53 o
  -5  -6  15      437.28      478.93     63.33 o
  -4  -6  15       82.91       65.47     40.02 o
  -3  -6  15      377.40      339.37     44.40 o
  -2  -6  15       10.90       -3.02     26.69 o
  -1  -6  15        6.75       43.46     41.15 o
   0  -6  15      216.98      299.15     22.30 o
   1  -6  15      390.71      488.88     24.27 o
   2  -6  15       83.51       91.19     34.92 o
   3  -6  15       45.76       -5.89     25.73 o
  -7  -5  15      260.25      226.26     34.95 o
  -6  -5  15       91.19       66.53     27.96 o
  -5  -5  15       64.16       49.77     33.05 o
  -4  -5  15        1.36      -10.00     27.17 o
  -3  -5  15      970.06     1012.11     51.16 o
  -2  -5  15      575.67      660.94     39.11 o
  -1  -5  15       86.11      117.56     45.56 o
   0  -5  15       93.16      156.44     15.79 o
   1  -5  15      273.90      364.04     28.93 o
   2  -5  15      212.57      272.17     25.63 o
   3  -5  15      168.69      219.57     36.78 o
  -8  -4  15      121.83       91.51     23.45 o
  -7  -4  15      502.02      402.63     30.06 o
  -6  -4  15      183.82      165.51     31.47 o
  -5  -4  15      136.94      117.87     20.87 o
  -4  -4  15        1.06       -4.70     32.67 o
  -3  -4  15     1162.13     1392.59     96.44 o
  -2  -4  15      358.07      479.74     67.38 o
  -1  -4  15      100.34      110.95     25.93 o
   0  -4  15       62.36       92.53     21.28 o
   1  -4  15       53.82      115.91     20.64 o
   2  -4  15      165.10      225.43     26.06 o
   3  -4  15      741.54      847.10     36.85 o
  -8  -3  15        2.12       29.51     25.19 o
  -7  -3  15      111.59      132.82     24.73 o
  -6  -3  15     1428.99     1555.97     58.15 o
  -5  -3  15      200.76      257.01     24.66 o
  -4  -3  15        9.26      -12.43     21.04 o
  -3  -3  15      134.72      371.64     92.18 o
  -2  -3  15       56.78       92.71     22.73 o
  -1  -3  15      473.85      537.59     38.79 o
   0  -3  15      252.00      308.26     22.33 o
   1  -3  15        6.21       11.78     19.53 o
   2  -3  15      194.93      217.85     26.10 o
   3  -3  15      252.75      305.80     44.42 o
  -9  -2  15      247.54      259.57     39.98 o
  -8  -2  15      259.03      261.45     28.87 o
  -7  -2  15      319.85      277.61     36.30 o
  -6  -2  15      473.58      619.32     43.97 o
  -5  -2  15      237.60      290.32     35.89 o
  -4  -2  15      223.96      271.35     40.83 o
  -3  -2  15       26.20       35.87     30.72 o
  -2  -2  15        0.75       -6.78     12.47 o
  -1  -2  15      495.54      603.50     27.63 o
   0  -2  15      632.93      742.76     54.05 o
   1  -2  15       13.36       64.76     28.78 o
   2  -2  15       14.19       29.06     26.72 o
  -9  -1  15      424.76      385.09     33.30 o
  -8  -1  15      115.55      101.64     32.65 o
  -7  -1  15        3.64       58.74     38.07 o
  -6  -1  15       40.94       96.99     28.15 o
  -5  -1  15      266.62      254.93     25.89 o
  -4  -1  15      784.03      836.77     37.51 o
  -3  -1  15      248.48      284.83     16.76 o
  -2  -1  15        0.61      -13.60     15.49 o
  -1  -1  15      673.07      752.26     40.72 o
   0  -1  15      200.57      217.02     28.98 o
   1  -1  15       69.41       89.73     20.83 o
   2  -1  15       56.22       46.93     24.98 o
  -9   0  15      150.41       79.86     27.40 o
  -8   0  15       91.51      104.13     23.67 o
  -7   0  15      238.66      299.47     27.09 o
  -6   0  15      149.78      128.40     24.77 o
  -5   0  15      206.78      247.65     24.51 o
  -4   0  15      526.19      533.58     29.73 o
  -3   0  15      174.52      167.62     22.08 o
  -2   0  15       22.25       49.41     26.18 o
  -1   0  15        5.86      -11.97     15.63 o
   0   0  15        1.38      -18.03     18.64 o
   1   0  15      568.94      651.10     60.85 o
  -9   1  15        0.66        8.93     72.00 o
  -8   1  15      357.54      389.40     58.66 o
  -7   1  15      454.08      482.38     33.83 o
  -6   1  15      312.00      316.00     27.56 o
  -5   1  15        6.48      -19.51     22.03 o
  -4   1  15      154.96      139.47     14.33 o
  -3   1  15       49.73       57.03     15.53 o
  -2   1  15      153.82      176.79     17.63 o
  -1   1  15      156.15      222.03     28.31 o
   0   1  15        1.99       39.37     19.17 o
   1   1  15      429.52      476.38     34.29 o
  -9   2  15        2.44       -4.02     38.22 o
  -8   2  15      237.98      251.38     24.53 o
  -7   2  15      161.34      119.20     27.22 o
  -6   2  15      538.15      517.91     16.83 o
  -5   2  15       15.19       17.20     10.13 o
  -4   2  15      174.26      175.75     23.44 o
  -3   2  15      226.57      272.28     24.16 o
  -2   2  15      696.34      805.21     30.77 o
  -1   2  15      123.57      155.91     34.78 o
   0   2  15       34.04       25.33     28.83 o
  -9   3  15       94.00       83.38     35.09 o
  -8   3  15        0.41       18.01     76.03 o
  -7   3  15       21.76      -10.69     25.05 o
  -6   3  15      512.81      516.18     26.48 o
  -5   3  15      245.84      251.98     19.66 o
  -4   3  15      124.17       82.65     24.95 o
  -3   3  15       46.49        0.96     21.75 o
  -2   3  15      186.21      178.87     47.35 o
  -1   3  15       72.62       83.54     24.99 o
  -8   4  15       31.36       -5.98     53.87 o
  -7   4  15       39.66       45.91     48.29 o
  -6   4  15      478.94      535.57     35.34 o
  -5   4  15       35.77       27.95     44.47 o
  -4   4  15      354.94      353.61     86.71 o
  -3   4  15        2.67      -25.77     33.97 o
  -2   4  15       10.45       22.66     33.17 o
  -7   5  15        9.22      -11.43     52.04 o
  -6   5  15      104.02       96.52     25.25 o
  -5   5  15       25.65        8.40     33.78 o
  -4   5  15      236.99      239.14     42.41 o
  -3  -8  16       19.14       52.54     32.54 o
  -2  -8  16      266.21      273.92     38.03 o
  -1  -8  16      174.17       89.26     34.98 o
   0  -8  16       12.60       21.09     34.13 o
   1  -8  16      120.53      109.48     34.05 o
  -4  -7  16        0.08       -2.10     31.59 o
  -3  -7  16       15.75       10.62     31.68 o
  -2  -7  16      631.47      697.21     49.16 o
  -1  -7  16      243.22      262.89     69.49 o
   0  -7  16       73.21       69.71     61.56 o
   1  -7  16        2.28      -28.55     65.18 o
  -5  -6  16      690.58      592.29     79.02 o
  -4  -6  16      124.23       97.57     56.60 o
  -3  -6  16        3.48      -12.43     61.55 o
  -2  -6  16      296.33      343.82     38.81 o
  -1  -6  16       52.72       32.93     32.11 o
   0  -6  16      345.73      335.58     28.41 o
   1  -6  16       65.05       80.14     27.29 o
   2  -6  16       31.21       30.50     22.00 o
  -6  -5  16      266.95      237.61     55.09 o
  -5  -5  16      343.53      311.72     48.89 o
  -4  -5  16       97.35      117.33     32.60 o
  -3  -5  16      105.42       90.74     32.95 o
  -2  -5  16        0.46       37.26     32.36 o
  -1  -5  16        2.50       48.08     31.12 o
   0  -5  16      475.93      581.19     26.40 o
   1  -5  16      246.93      299.51     31.80 o
   2  -5  16        1.10      -20.12     20.12 o
  -7  -4  16      117.02       93.21     30.17 o
  -6  -4  16       17.61        2.43     28.04 o
  -5  -4  16       71.00      113.33     26.95 o
  -4  -4  16      140.37      155.42     26.49 o
  -3  -4  16      714.70      783.27     57.25 o
  -2  -4  16      128.04      159.33     26.75 o
  -1  -4  16        0.23      -23.15     23.15 o
   0  -4  16      333.00      523.53     55.30 o
   1  -4  16      261.03      335.08     24.54 o
  -7  -3  16      266.24      255.02     29.95 o
  -6  -3  16       83.79       93.96     24.66 o
  -5  -3  16       29.25       53.85     25.21 o
  -4  -3  16      261.54      227.10     28.89 o
  -3  -3  16      746.82      944.40     46.10 o
  -2  -3  16       80.63       61.62     24.90 o
  -1  -3  16        2.17       22.89     13.37 o
   0  -3  16       22.55       51.09     18.72 o
   1  -3  16       43.47       46.47     24.17 o
  -8  -2  16       17.90      -20.86     32.13 o
  -7  -2  16      313.80      349.90     31.04 o
  -6  -2  16      360.18      304.36     30.15 o
  -5  -2  16      110.73      114.84     26.66 o
  -4  -2  16      134.84      176.06     44.68 o
  -3  -2  16      366.03      486.82     36.05 o
  -2  -2  16       65.44       73.92     16.18 o
  -1  -2  16       36.09       35.91     14.75 o
   0  -2  16       93.01       67.37     33.86 o
   1  -2  16       15.39       58.21     25.51 o
  -8  -1  16        1.38       -1.23     52.07 o
  -7  -1  16      322.15      399.58     32.17 o
  -6  -1  16      268.63      350.33     32.43 o
  -5  -1  16      120.72      135.96     25.65 o
  -4  -1  16       21.06       38.94     24.86 o
  -3  -1  16        8.54        8.09     12.03 o
  -2  -1  16       75.48      120.43     16.03 o
  -1  -1  16      528.26      632.12     29.68 o
   0  -1  16      158.27      202.87     25.37 o
  -8   0  16        8.23       -6.51     29.62 o
  -7   0  16        6.85      -12.05     28.33 o
  -6   0  16       14.04        5.25     25.33 o
  -5   0  16      470.87      512.19     34.80 o
  -4   0  16      137.65      156.20     31.96 o
  -3   0  16       47.77       67.80     14.54 o
  -2   0  16       99.04      124.51     20.10 o
  -1   0  16      417.89      544.70     35.89 o
  -8   1  16      162.02      141.20     32.50 o
  -7   1  16       93.99      115.27     37.42 o
  -6   1  16        3.38       -6.31     37.19 o
  -5   1  16      394.99      440.86     47.30 o
  -4   1  16      203.76      229.83     24.38 o
  -3   1  16      258.52      306.77     24.25 o
  -2   1  16       37.22       68.11     21.93 o
  -1   1  16      110.50      141.20     30.53 o
  -7   2  16      327.77      368.73     43.79 o
  -6   2  16       38.45       23.41     33.33 o
  -5   2  16      154.33      132.71     35.41 o
  -4   2  16       41.85       36.22     37.31 o
  -3   2  16      211.01      149.33     40.07 o
  -6   3  16      105.30       80.23     38.61 o
  -5   3  16        0.74      -35.91     35.91 o
  -4   3  16        0.47      -18.27     34.41 o
  -4  -5  17      106.09       50.62     36.77 o
  -3  -5  17       55.39       21.96     38.02 o
  -2  -5  17      468.99      533.22     78.11 o
  -1  -5  17      111.62      146.94     29.50 o
  -4  -4  17       33.65      107.52     37.49 o
  -3  -4  17        0.78       14.89     30.72 o
  -2  -4  17       12.18      180.57     42.96 o
  -1  -4  17       84.05      115.24     49.02 o
  -5  -3  17        0.67       26.84     44.65 o
  -4  -3  17      453.44      524.98     45.74 o
  -3  -3  17       76.50       15.82     38.00 o
  -2  -3  17        1.26       11.65     37.74 o
  -5  -2  17       66.79       90.68     36.66 o
  -4  -2  17      286.47      307.43     55.81 o
  -3  -2  17      169.79      127.05     38.05 o
  -2  -2  17      130.23      109.90     53.93 o
  -5  -1  17        2.80       29.75     41.08 o
  -4  -1  17      245.83      326.60     47.40 o
  -3  -1  17       67.27       49.03     42.41 o
 
